# Supplementary material for: Feeding ecology and sexual dimorphism in a speciose flower beetle clade (Hopliini: Scarabaeidae)
Source: PeerJ. 2018 Jun 20;6:e4632. doi: 10.7717/peerj.4632 (PMC6015485; doi:10.7717/peerj.4632)
Supplement: Supplemental Information 1 — Raw data–Leg and body colour scores used to quantify the extent of sexual dimorphism in hind leg and body colour dimorphism for two feeding guilds (embedders and non-embedders). Pair # refers to the numbers of male-female comparisons assessed per locality (a collection series). For hind legs, a score of 1 indicated an exaggerated state in the male compared to the female, and a score of 0 indicated no difference between the sexes. In addition, scores of 1 or 0 indicated the presence or absence of femoral/tibial spines, and presence or absence of an enlarged tarsal claw. For colour scores, 0 was assigned to cases where males and females had the same colour and pattern of a body part, and 1 where they differed. [file peerj-06-4632-s001.xlsx]

## Sheet: Sheet1
Table S1.1. Raw data - Leg and body colour scores used to quantify the extent of sexual dimorphism in hind leg and body colour dimorphism for two feeding guilds (embedders and non-embedders). Pair # refers to the numbers of male-female comparisons assessed per locality (a collection series). For hind legs, a score of 1 indicated an exaggerated state in the male compared to the female, and a score…
Taxon	Guild	Pair #	Femur-Longer	Femur-thicker	Femur-spine	Tibia-Longer	Tibia-thicker	Tibia-spine	Tarsis-Longer	Tarsis-thicker	Tarsis-claw	Colour-Pronotum	Colour-Elytra	Colour-Pygidium	Colour-Abdomen
Amblymelanoplia spinipes	embedder	1	1	1	1	1	1	0	1	1	1	1	1	1	1
Anisochelus hilaris	non-embedder	1	1	0	0	0	1	0	1	0	0	0	0	1	1
Anisochelus hilaris	non-embedder	2	1	0	0	0	1	0	1	0	0	0	0	1	1
Anisochelus hilaris	non-embedder	3	1	0	0	0	1	0	1	0	0	0	0	1	1
Anisochelus hilaris	non-embedder	4	1	0	0	0	1	0	1	0	0	0	0	1	1
Anisochelus hilaris	non-embedder	5	1	0	0	0	1	0	1	0	0	0	0	1	1
Anisochelus hilaris	non-embedder	6	1	0	0	0	1	0	1	0	0	0	0	1	1
Anisochelus hilaris	non-embedder	7	1	0	0	0	1	0	1	0	0	0	0	1	1
Anisochelus hilaris	non-embedder	8	1	0	0	0	1	0	1	0	0	0	0	1	1
Anisochelus hilaris	non-embedder	9	1	0	0	0	1	0	1	0	0	0	0	1	1
Anisochelus hilaris	non-embedder	10	1	0	0	0	1	0	1	0	0	0	0	1	1
Anisochelus hilaris	non-embedder	11	1	0	0	0	1	0	1	0	0	0	0	1	1
Anisochelus hilaris	non-embedder	12	1	0	0	0	1	0	1	0	0	0	0	1	1
Anisochelus hilaris	non-embedder	13	1	0	0	0	1	0	1	0	0	0	0	1	1
Anisochelus hilaris	non-embedder	14	1	0	0	0	1	0	1	0	0	0	0	1	1
Anisochelus hilaris	non-embedder	15	1	0	0	0	1	0	1	0	0	0	0	1	1
Anisochelus hilaris	non-embedder	16	1	0	0	0	1	0	1	0	0	0	0	1	1
Anisochelus hilaris	non-embedder	17	1	0	0	0	1	0	1	0	0	0	0	1	1
Anisochelus hilaris	non-embedder	18	1	0	0	0	1	0	1	0	0	0	0	1	1
Anisochelus hilaris	non-embedder	19	1	0	0	0	1	0	1	0	0	0	0	1	1
Anisochelus hilaris	non-embedder	20	1	0	0	0	1	0	1	0	0	0	0	1	1
Anisochelus hilaris	non-embedder	21	1	0	0	0	1	0	1	0	0	0	0	1	1
Anisochelus hilaris	non-embedder	22	1	0	0	0	1	0	1	0	0	0	0	1	1
Anisochelus hilaris	non-embedder	23	1	0	0	0	1	0	1	0	0	0	0	1	1
Anisochelus hilaris	non-embedder	24	1	0	0	0	1	0	1	0	0	0	0	1	1
Anisochelus hilaris	non-embedder	25	1	0	0	0	1	0	1	0	0	0	0	1	1
Anisochelus hilaris	non-embedder	26	1	0	0	0	1	0	1	0	0	0	0	1	1
Anisochelus hilaris	non-embedder	27	1	0	0	0	1	0	1	0	0	0	0	1	1
Anisochelus hilaris	non-embedder	28	1	0	0	0	1	0	1	0	0	0	0	1	1
Anisochelus hilaris	non-embedder	29	1	0	0	0	1	0	1	0	0	0	0	1	1
Anisochelus hilaris	non-embedder	30	1	0	0	0	1	0	1	0	0	0	0	1	1
Anisochelus hilaris	non-embedder	1	1	0	0	0	1	0	1	0	0	0	0	1	1
Anisochelus hilaris	non-embedder	2	1	0	0	0	1	0	1	0	0	0	0	1	1
Anisochelus hilaris	non-embedder	3	1	0	0	0	1	0	1	0	0	0	0	1	1
Anisochelus hilaris	non-embedder	1	1	0	0	0	1	0	1	0	0	0	0	1	1
Anisochelus hilaris	non-embedder	2	1	0	0	0	1	0	1	0	0	0	0	1	1
Anisochelus hilaris	non-embedder	3	1	0	0	0	1	0	1	0	0	0	0	1	1
Anisochelus hilaris	non-embedder	4	1	0	0	0	1	0	1	0	0	0	0	1	1
Anisochelus hilaris	non-embedder	5	1	0	0	0	1	0	1	0	0	0	0	1	1
Anisochelus inornatus	non-embedder	1	0	0	0	0	1	0	0	0	0	0	1	1	0
Anisochelus inornatus	non-embedder	2	0	0	0	0	1	0	0	0	0	0	1	1	0
Anisochelus inornatus	non-embedder	1	0	0	0	0	1	0	0	0	0	0	1	1	0
Anisochelus inornatus	non-embedder	2	0	0	0	0	1	0	0	0	0	0	1	1	0
Anisochelus inornatus	non-embedder	3	0	0	0	0	1	0	0	0	0	0	1	1	0
Anisochelus inornatus	non-embedder	4	0	0	0	0	1	0	0	0	0	0	1	1	0
Anisochelus inornatus	non-embedder	5	0	0	0	0	1	0	0	0	0	0	1	1	0
Anisochelus inornatus	non-embedder	6	0	0	0	0	1	0	0	0	0	0	1	1	0
Anisochelus inornatus	non-embedder	7	0	0	0	0	1	0	0	0	0	0	1	1	0
Anisochelus inornatus	non-embedder	8	0	0	0	0	1	0	0	0	0	0	1	1	0
Anisochelus inornatus	non-embedder	9	0	0	0	0	1	0	0	0	0	0	1	1	0
Anisochelus inornatus	non-embedder	10	0	0	0	0	1	0	0	0	0	0	1	1	0
Anisochelus inornatus	non-embedder	11	0	0	0	0	1	0	0	0	0	0	1	1	0
Anisochelus inornatus	non-embedder	12	0	0	0	0	1	0	0	0	0	0	1	1	0
Anisochelus inornatus	non-embedder	1	0	0	0	0	1	0	0	0	0	0	1	1	0
Anisochelus inornatus	non-embedder	2	0	0	0	0	1	0	0	0	0	0	1	1	0
Anisochelus inornatus	non-embedder	3	0	0	0	0	1	0	0	0	0	0	1	1	0
Anisochelus inornatus	non-embedder	4	0	0	0	0	1	0	0	0	0	0	1	1	0
Anisochelus inornatus	non-embedder	5	0	0	0	0	1	0	0	0	0	0	1	1	0
Anisochelus inornatus	non-embedder	6	0	0	0	0	1	0	0	0	0	0	1	1	0
Anisochelus inornatus	non-embedder	1	0	0	0	0	1	0	0	0	0	0	1	1	0
Anisochelus inornatus	non-embedder	2	0	0	0	0	1	0	0	0	0	0	1	1	0
Anisochelus inornatus	non-embedder	3	0	0	0	0	1	0	0	0	0	0	1	1	0
Anisochelus inornatus	non-embedder	4	0	0	0	0	1	0	0	0	0	0	1	1	0
Anisochelus inornatus	non-embedder	5	0	0	0	0	1	0	0	0	0	0	1	1	0
Anisochelus inornatus	non-embedder	6	0	0	0	0	1	0	0	0	0	0	1	1	0
Anisochelus inornatus	non-embedder	1	0	0	0	0	1	0	0	0	0	0	1	1	1
Anisochelus inornatus	non-embedder	2	0	0	0	0	1	0	0	0	0	0	1	1	1
Anisochelus inornatus	non-embedder	3	0	0	0	0	1	0	0	0	0	0	1	1	1
Anisochelus inornatus	non-embedder	4	0	0	0	0	1	0	0	0	0	0	1	1	1
Anisochelus inornatus	non-embedder	5	0	0	0	0	1	0	0	0	0	0	1	1	1
Anisochelus inornatus	non-embedder	1	0	0	0	0	1	0	0	0	0	0	1	1	1
Anisochelus inornatus	non-embedder	1	0	0	0	0	1	0	0	0	0	0	1	1	1
Anisochelus inornatus	non-embedder	2	0	0	0	0	1	0	0	0	0	0	1	1	1
Anisochelus inornatus	non-embedder	3	0	0	0	0	1	0	0	0	0	0	1	1	1
Anisochelus inornatus	non-embedder	4	0	0	0	0	1	0	0	0	0	0	1	1	1
Anisochelus inornatus	non-embedder	5	0	0	0	0	1	0	0	0	0	0	1	1	1
Anisochelus inornatus	non-embedder	6	0	0	0	0	1	0	0	0	0	0	1	1	1
Anisochelus inornatus	non-embedder	7	0	0	0	0	1	0	0	0	0	0	1	1	1
Anisochelus inornatus	non-embedder	8	0	0	0	0	1	0	0	0	0	0	1	1	1
Anisochelus inornatus	non-embedder	9	0	0	0	0	1	0	0	0	0	0	1	1	1
Anisochelus inornatus	non-embedder	10	0	0	0	0	1	0	0	0	0	0	1	1	1
Anisochelus inornatus	non-embedder	11	0	0	0	0	1	0	0	0	0	0	1	1	1
Anisochelus inornatus	non-embedder	12	0	0	0	0	1	0	0	0	0	0	1	1	1
Anisochelus inornatus	non-embedder	13	0	0	0	0	1	0	0	0	0	0	1	1	1
Anisochelus inornatus	non-embedder	14	0	0	0	0	1	0	0	0	0	0	1	1	1
Anisochelus inornatus	non-embedder	1	0	0	0	0	1	0	0	0	0	0	1	1	1
Anisochelus inornatus	non-embedder	2	0	0	0	0	1	0	0	0	0	0	1	1	1
Anisochelus inornatus	non-embedder	3	0	0	0	0	1	0	0	0	0	0	1	1	1
Anisochelus inornatus	non-embedder	4	0	0	0	0	1	0	0	0	0	0	1	1	1
Anisochelus inornatus	non-embedder	5	0	0	0	0	1	0	0	0	0	0	1	1	1
Anisochelus inornatus	non-embedder	6	0	0	0	0	1	0	0	0	0	0	1	1	1
Anisochelus inornatus	non-embedder	7	0	0	0	0	1	0	0	0	0	0	1	1	1
Anisochelus inornatus	non-embedder	8	0	0	0	0	1	0	0	0	0	0	1	1	1
Anisochelus inornatus	non-embedder	9	0	0	0	0	1	0	0	0	0	0	1	1	1
Anisochelus inornatus	non-embedder	10	0	0	0	0	1	0	0	0	0	0	1	1	1
Anisochelus inornatus	non-embedder	11	0	0	0	0	1	0	0	0	0	0	1	1	1
Anisochelus inornatus	non-embedder	12	0	0	0	0	1	0	0	0	0	0	1	1	1
Anisochelus inornatus	non-embedder	13	0	0	0	0	1	0	0	0	0	0	1	1	1
Anisochelus inornatus	non-embedder	14	0	0	0	0	1	0	0	0	0	0	1	1	1
Anisochelus inornatus	non-embedder	15	0	0	0	0	1	0	0	0	0	0	1	1	1
Anisochelus inornatus	non-embedder	16	0	0	0	0	1	0	0	0	0	0	1	1	1
Anisochelus inornatus	non-embedder	17	0	0	0	0	1	0	0	0	0	0	1	1	1
Anisochelus inornatus	non-embedder	18	0	0	0	0	1	0	0	0	0	0	1	1	1
Anisochelus inornatus	non-embedder	19	0	0	0	0	1	0	0	0	0	0	1	1	1
Anisochelus inornatus	non-embedder	20	0	0	0	0	1	0	0	0	0	0	1	1	1
Anisochelus inornatus	non-embedder	21	0	0	0	0	1	0	0	0	0	0	1	1	1
Anisochelus inornatus	non-embedder	22	0	0	0	0	1	0	0	0	0	0	1	1	1
Anisochelus inornatus	non-embedder	23	0	0	0	0	1	0	0	0	0	0	1	1	1
Anisochelus inornatus	non-embedder	24	0	0	0	0	1	0	0	0	0	0	1	1	1
Anisochelus inornatus	non-embedder	25	0	0	0	0	1	0	0	0	0	0	1	1	1
Anisochelus inornatus	non-embedder	26	0	0	0	0	1	0	0	0	0	0	1	1	1
Anisochelus inornatus	non-embedder	27	0	0	0	0	1	0	0	0	0	0	1	1	1
Anisochelus inornatus	non-embedder	28	0	0	0	0	1	0	0	0	0	0	1	1	1
Anisochelus inornatus	non-embedder	29	0	0	0	0	1	0	0	0	0	0	1	1	1
Anisochelus inornatus	non-embedder	30	0	0	0	0	1	0	0	0	0	0	1	1	1
Anisochelus inornatus	non-embedder	1	0	0	0	0	1	0	0	0	0	0	1	1	1
Anisochelus inornatus	non-embedder	2	0	0	0	0	1	0	0	0	0	0	1	1	1
Anisochelus inornatus	non-embedder	3	0	0	0	0	1	0	0	0	0	0	1	1	1
Anisochelus inornatus	non-embedder	4	0	0	0	0	1	0	0	0	0	0	1	1	1
Anisochelus inornatus	non-embedder	5	0	0	0	0	1	0	0	0	0	0	1	1	1
Anisochelus inornatus	non-embedder	6	0	0	0	0	1	0	0	0	0	0	1	1	1
Anisochelus inornatus	non-embedder	1	0	0	0	0	1	0	0	0	0	0	1	1	1
Anisochelus inornatus	non-embedder	2	0	0	0	0	1	0	0	0	0	0	1	1	1
Anisochelus inornatus	non-embedder	3	0	0	0	0	1	0	0	0	0	0	1	1	1
Anisochelus inornatus	non-embedder	4	0	0	0	0	1	0	0	0	0	0	1	1	1
Anisochelus inornatus	non-embedder	5	0	0	0	0	1	0	0	0	0	0	1	1	1
Anisochelus inornatus	non-embedder	6	0	0	0	0	1	0	0	0	0	0	1	1	1
Anisochelus inornatus	non-embedder	7	0	0	0	0	1	0	0	0	0	0	1	1	1
Anisochelus inornatus	non-embedder	8	0	0	0	0	1	0	0	0	0	0	1	1	1
Anisochelus inornatus	non-embedder	9	0	0	0	0	1	0	0	0	0	0	1	1	1
Anisochelus inornatus	non-embedder	10	0	0	0	0	1	0	0	0	0	0	1	1	1
Anisochelus inornatus	non-embedder	11	0	0	0	0	1	0	0	0	0	0	1	1	1
Anisochelus inornatus	non-embedder	12	0	0	0	0	1	0	0	0	0	0	1	1	1
Anisochelus inornatus	non-embedder	13	0	0	0	0	1	0	0	0	0	0	1	1	1
Anisochelus inornatus	non-embedder	14	0	0	0	0	1	0	0	0	0	0	1	1	1
Anisochelus inornatus	non-embedder	15	0	0	0	0	1	0	0	0	0	0	1	1	1
Anisochelus inornatus	non-embedder	16	0	0	0	0	1	0	0	0	0	0	1	1	1
Anisochelus inornatus	non-embedder	17	0	0	0	0	1	0	0	0	0	0	1	1	1
Anisochelus inornatus	non-embedder	18	0	0	0	0	1	0	0	0	0	0	1	1	1
Anisochelus inornatus	non-embedder	19	0	0	0	0	1	0	0	0	0	0	1	1	1
Anisochelus inornatus	non-embedder	20	0	0	0	0	1	0	0	0	0	0	1	1	1
Anisochelus inornatus	non-embedder	1	0	0	0	0	1	0	0	0	0	0	1	1	0
Anisochelus inornatus	non-embedder	2	0	0	0	0	1	0	0	0	0	0	1	1	0
Anisochelus inornatus	non-embedder	3	0	0	0	0	1	0	0	0	0	0	1	1	0
Anisochelus inornatus	non-embedder	4	0	0	0	0	1	0	0	0	0	0	1	1	0
Anisochelus inornatus	non-embedder	5	0	0	0	0	1	0	0	0	0	0	1	1	0
Anisochelus inornatus	non-embedder	6	0	0	0	0	1	0	0	0	0	0	1	1	0
Anisochelus inornatus	non-embedder	7	0	0	0	0	1	0	0	0	0	0	1	1	0
Anisochelus inornatus	non-embedder	8	0	0	0	0	1	0	0	0	0	0	1	1	0
Anisochelus inornatus	non-embedder	9	0	0	0	0	1	0	0	0	0	0	1	1	0
Anisochelus inornatus	non-embedder	10	0	0	0	0	1	0	0	0	0	0	1	1	0
Anisochelus inornatus	non-embedder	11	0	0	0	0	1	0	0	0	0	0	1	1	0
Anisochelus inornatus	non-embedder	12	0	0	0	0	1	0	0	0	0	0	1	1	0
Anisochelus inornatus	non-embedder	13	0	0	0	0	1	0	0	0	0	0	1	1	0
Anisochelus inornatus	non-embedder	14	0	0	0	0	1	0	0	0	0	0	1	1	0
Anisochelus inornatus	non-embedder	15	0	0	0	0	1	0	0	0	0	0	1	1	0
Anisochelus inornatus	non-embedder	16	0	0	0	0	1	0	0	0	0	0	1	1	0
Anisochelus inornatus	non-embedder	17	0	0	0	0	1	0	0	0	0	0	1	1	0
Anisochelus inornatus	non-embedder	18	0	0	0	0	1	0	0	0	0	0	1	1	0
Anisochelus inornatus	non-embedder	19	0	0	0	0	1	0	0	0	0	0	1	1	0
Anisochelus inornatus	non-embedder	20	0	0	0	0	1	0	0	0	0	0	1	1	0
Anisochelus inornatus	non-embedder	21	0	0	0	0	1	0	0	0	0	0	1	1	0
Anisochelus inornatus	non-embedder	22	0	0	0	0	1	0	0	0	0	0	1	1	0
Anisochelus inornatus	non-embedder	23	0	0	0	0	1	0	0	0	0	0	1	1	0
Anisochelus inornatus	non-embedder	24	0	0	0	0	1	0	0	0	0	0	1	1	0
Anisochelus inornatus	non-embedder	25	0	0	0	0	1	0	0	0	0	0	1	1	0
Anisochelus inornatus	non-embedder	26	0	0	0	0	1	0	0	0	0	0	1	1	0
Anisochelus inornatus	non-embedder	27	0	0	0	0	1	0	0	0	0	0	1	1	0
Anisochelus inornatus	non-embedder	28	0	0	0	0	1	0	0	0	0	0	1	1	0
Anisochelus inornatus	non-embedder	29	0	0	0	0	1	0	0	0	0	0	1	1	0
Anisochelus inornatus	non-embedder	30	0	0	0	0	1	0	0	0	0	0	1	1	0
Anisochelus inornatus	non-embedder	1	0	0	0	0	1	0	0	0	0	0	1	1	0
Anisochelus inornatus	non-embedder	2	0	0	0	0	1	0	0	0	0	0	1	1	0
Anisochelus inornatus	non-embedder	3	0	0	0	0	1	0	0	0	0	0	1	1	0
Anisochelus inornatus	non-embedder	4	0	0	0	0	1	0	0	0	0	0	1	1	0
Anisochelus inornatus	non-embedder	5	0	0	0	0	1	0	0	0	0	0	1	1	0
Anisochelus inornatus	non-embedder	6	0	0	0	0	1	0	0	0	0	0	1	1	0
Anisochelus inornatus	non-embedder	7	0	0	0	0	1	0	0	0	0	0	1	1	0
Anisochelus inornatus	non-embedder	8	0	0	0	0	1	0	0	0	0	0	1	1	0
Anisochelus inornatus	non-embedder	9	0	0	0	0	1	0	0	0	0	0	1	1	0
Anisochelus inornatus	non-embedder	10	0	0	0	0	1	0	0	0	0	0	1	1	0
Anisochelus inornatus	non-embedder	11	0	0	0	0	1	0	0	0	0	0	1	1	0
Anisochelus inornatus	non-embedder	12	0	0	0	0	1	0	0	0	0	0	1	1	0
Anisochelus inornatus	non-embedder	13	0	0	0	0	1	0	0	0	0	0	1	1	0
Anisochelus inornatus	non-embedder	14	0	0	0	0	1	0	0	0	0	0	1	1	0
Anisochelus inornatus	non-embedder	15	0	0	0	0	1	0	0	0	0	0	1	1	0
Anisochelus inornatus	non-embedder	1	0	0	0	0	1	0	0	0	0	0	1	1	0
Anisochelus inornatus	non-embedder	2	0	0	0	0	1	0	0	0	0	0	1	1	0
Anisochelus inornatus	non-embedder	1	0	0	0	0	1	0	0	0	0	0	1	1	0
Anisochelus inornatus	non-embedder	2	0	0	0	0	1	0	0	0	0	0	1	1	0
Anisochelus inornatus	non-embedder	1	0	0	0	0	1	0	0	0	0	0	1	1	0
Anisochelus inornatus	non-embedder	2	0	0	0	0	1	0	0	0	0	0	1	1	0
Anisochelus inornatus	non-embedder	3	0	0	0	0	1	0	0	0	0	0	1	1	0
Anisochelus inornatus	non-embedder	1	0	0	0	0	1	0	0	0	0	0	1	1	0
Anisochelus inornatus	non-embedder	1	0	0	0	0	1	0	0	0	0	0	1	1	0
Anisochelus inornatus	non-embedder	1	0	0	0	0	1	0	0	0	0	0	1	1	0
Anisochelus inornatus	non-embedder	2	0	0	0	0	1	0	0	0	0	0	1	1	0
Anisochelus inornatus	non-embedder	3	0	0	0	0	1	0	0	0	0	0	1	1	0
Anisochelus inornatus	non-embedder	1	0	0	0	0	1	0	0	0	0	0	1	1	0
Anisochelus inornatus	non-embedder	2	0	0	0	0	1	0	0	0	0	0	1	1	0
Anisochelus inornatus	non-embedder	3	0	0	0	0	1	0	0	0	0	0	1	1	0
Anisochelus inornatus	non-embedder	1	0	0	0	0	1	0	0	0	0	0	1	1	0
Anisochelus inornatus	non-embedder	1	0	0	0	0	1	0	0	0	0	0	1	1	0
Anisochelus inornatus	non-embedder	1	0	0	0	0	1	0	0	0	0	0	1	1	0
Anisochelus inornatus	non-embedder	1	0	0	0	0	1	0	0	0	0	0	1	1	0
Anisochelus inornatus	non-embedder	2	0	0	0	0	1	0	0	0	0	0	1	1	0
Anisochelus inornatus	non-embedder	1	0	0	0	0	1	0	0	0	0	0	1	1	1
Anisochelus inornatus	non-embedder	2	0	0	0	0	1	0	0	0	0	0	1	1	1
Anisochelus neglectus	non-embedder	1	0	0	0	0	0	0	0	0	0	0	0	1	1
Anisochelus neglectus	non-embedder	2	0	0	0	0	0	0	0	0	0	0	0	1	1
Anisochelus neglectus	non-embedder	3	0	0	0	0	0	0	0	0	0	0	0	1	1
Anisochelus neglectus	non-embedder	4	0	0	0	0	0	0	0	0	0	0	0	1	1
Anisochelus neglectus	non-embedder	5	0	0	0	0	0	0	0	0	0	0	0	1	1
Anisochelus neglectus	non-embedder	1	0	0	0	0	0	0	0	0	0	0	0	1	1
Anisochelus neglectus	non-embedder	1	0	0	0	0	0	0	0	0	0	0	0	1	0
Anisochelus neglectus	non-embedder	2	0	0	0	0	0	0	0	0	0	0	0	1	0
Anisochelus neglectus	non-embedder	3	0	0	0	0	0	0	0	0	0	0	0	1	0
Anisochelus neglectus	non-embedder	4	0	0	0	0	0	0	0	0	0	0	0	1	0
Anisochelus neglectus	non-embedder	5	0	0	0	0	0	0	0	0	0	0	0	1	0
Anisochelus neglectus	non-embedder	6	0	0	0	0	0	0	0	0	0	0	0	1	0
Anisochelus neglectus	non-embedder	7	0	0	0	0	0	0	0	0	0	0	0	1	0
Anisochelus neglectus	non-embedder	1	0	0	0	0	0	0	0	0	0	0	0	1	0
Anisochelus neglectus	non-embedder	2	0	0	0	0	0	0	0	0	0	0	0	1	0
Anisochelus neglectus	non-embedder	3	0	0	0	0	0	0	0	0	0	0	0	1	0
Anisochelus neglectus	non-embedder	4	0	0	0	0	0	0	0	0	0	0	0	1	0
Anisochelus neglectus	non-embedder	5	0	0	0	0	0	0	0	0	0	0	0	1	0
Anisochelus neglectus	non-embedder	6	0	0	0	0	0	0	0	0	0	0	0	1	0
Anisochelus neglectus	non-embedder	7	0	0	0	0	0	0	0	0	0	0	0	1	0
Anisochelus neglectus	non-embedder	8	0	0	0	0	0	0	0	0	0	0	0	1	0
Anisochelus neglectus	non-embedder	9	0	0	0	0	0	0	0	0	0	0	0	1	0
Anisochelus neglectus	non-embedder	10	0	0	0	0	0	0	0	0	0	0	0	1	0
Anisochelus neglectus	non-embedder	11	0	0	0	0	0	0	0	0	0	0	0	1	0
Anisochelus neglectus	non-embedder	12	0	0	0	0	0	0	0	0	0	0	0	1	0
Anisochelus neglectus	non-embedder	13	0	0	0	0	0	0	0	0	0	0	0	1	0
Anisochelus neglectus	non-embedder	14	0	0	0	0	0	0	0	0	0	0	0	1	0
Anisochelus neglectus	non-embedder	15	0	0	0	0	0	0	0	0	0	0	0	1	0
Anisochelus neglectus	non-embedder	16	0	0	0	0	0	0	0	0	0	0	0	1	0
Anisochelus neglectus	non-embedder	17	0	0	0	0	0	0	0	0	0	0	0	1	0
Anisochelus neglectus	non-embedder	18	0	0	0	0	0	0	0	0	0	0	0	1	0
Anisochelus neglectus	non-embedder	19	0	0	0	0	0	0	0	0	0	0	0	1	0
Anisochelus neglectus	non-embedder	20	0	0	0	0	0	0	0	0	0	0	0	1	0
Anisochelus neglectus	non-embedder	21	0	0	0	0	0	0	0	0	0	0	0	1	0
Anisochelus neglectus	non-embedder	22	0	0	0	0	0	0	0	0	0	0	0	1	0
Anisochelus neglectus	non-embedder	23	0	0	0	0	0	0	0	0	0	0	0	1	0
Anisochelus neglectus	non-embedder	1	0	0	0	0	0	0	0	0	0	0	1	1	0
Anisochelus neglectus	non-embedder	1	0	0	0	0	0	0	0	0	0	0	0	1	0
Anisochelus neglectus	non-embedder	2	0	0	0	0	0	0	0	0	0	0	0	1	0
Anisochelus neglectus	non-embedder	3	0	0	0	0	0	0	0	0	0	0	0	1	0
Anisochelus neglectus	non-embedder	4	0	0	0	0	0	0	0	0	0	0	0	1	0
Anisochelus neglectus	non-embedder	1	0	0	0	0	0	0	0	0	0	0	0	1	0
Anisochelus neglectus	non-embedder	1	0	0	0	0	0	0	0	0	0	0	0	0	0
Anisochelus neglectus	non-embedder	2	0	0	0	0	0	0	0	0	0	0	0	0	0
Anisochelus neglectus	non-embedder	3	0	0	0	0	0	0	0	0	0	0	0	0	0
Anisochelus neglectus	non-embedder	4	0	0	0	0	0	0	0	0	0	0	0	0	0
Anisochelus neglectus	non-embedder	5	0	0	0	0	0	0	0	0	0	0	0	0	0
Anisochelus neglectus	non-embedder	6	0	0	0	0	0	0	0	0	0	0	0	0	0
Anisochelus neglectus	non-embedder	7	0	0	0	0	0	0	0	0	0	0	0	0	0
Anisochelus neglectus	non-embedder	8	0	0	0	0	0	0	0	0	0	0	0	0	0
Anisochelus neglectus	non-embedder	9	0	0	0	0	0	0	0	0	0	0	0	0	0
Anisochelus neglectus	non-embedder	10	0	0	0	0	0	0	0	0	0	0	0	0	0
Anisochelus neglectus	non-embedder	11	0	0	0	0	0	0	0	0	0	0	0	0	0
Anisochelus neglectus	non-embedder	12	0	0	0	0	0	0	0	0	0	0	0	0	0
Anisochelus neglectus	non-embedder	13	0	0	0	0	0	0	0	0	0	0	0	0	0
Anisochelus neglectus	non-embedder	14	0	0	0	0	0	0	0	0	0	0	0	0	0
Anisochelus neglectus	non-embedder	15	0	0	0	0	0	0	0	0	0	0	0	0	0
Anisochelus neglectus	non-embedder	16	0	0	0	0	0	0	0	0	0	0	0	0	0
Anisochelus neglectus	non-embedder	17	0	0	0	0	0	0	0	0	0	0	0	0	0
Anisochelus neglectus	non-embedder	18	0	0	0	0	0	0	0	0	0	0	0	0	0
Anisochelus neglectus	non-embedder	19	0	0	0	0	0	0	0	0	0	0	0	0	0
Anisochelus neglectus	non-embedder	20	0	0	0	0	0	0	0	0	0	0	0	0	0
Anisochelus neglectus	non-embedder	21	0	0	0	0	0	0	0	0	0	0	0	0	0
Anisochelus neglectus	non-embedder	22	0	0	0	0	0	0	0	0	0	0	0	0	0
Anisochelus neglectus	non-embedder	23	0	0	0	0	0	0	0	0	0	0	0	0	0
Anisochelus neglectus	non-embedder	24	0	0	0	0	0	0	0	0	0	0	0	0	0
Anisochelus neglectus	non-embedder	25	0	0	0	0	0	0	0	0	0	0	0	0	0
Anisochelus neglectus	non-embedder	26	0	0	0	0	0	0	0	0	0	0	0	0	0
Anisochelus neglectus	non-embedder	27	0	0	0	0	0	0	0	0	0	0	0	0	0
Anisochelus neglectus	non-embedder	28	0	0	0	0	0	0	0	0	0	0	0	0	0
Anisochelus neglectus	non-embedder	29	0	0	0	0	0	0	0	0	0	0	0	0	0
Anisochelus neglectus	non-embedder	30	0	0	0	0	0	0	0	0	0	0	0	0	0
Anisochelus neglectus	non-embedder	31	0	0	0	0	0	0	0	0	0	0	0	0	0
Anisochelus neglectus	non-embedder	32	0	0	0	0	0	0	0	0	0	0	0	0	0
Anisochelus neglectus	non-embedder	1	0	0	0	0	0	0	0	0	0	0	0	0	0
Anisochelus neglectus	non-embedder	2	0	0	0	0	0	0	0	0	0	0	0	0	0
Anisonyx ditus	non-embedder	1	0	0	0	0	0	0	0	0	0	0	1	0	0
Anisonyx ditus	non-embedder	1	0	0	0	0	0	0	0	0	0	0	1	0	0
Anisonyx ditus	non-embedder	2	0	0	0	0	0	0	0	0	0	0	1	0	0
Anisonyx ditus	non-embedder	3	0	0	0	0	0	0	0	0	0	0	1	0	0
Anisonyx ditus	non-embedder	1	0	0	0	0	0	0	0	0	0	0	1	0	0
Anisonyx ditus	non-embedder	2	0	0	0	0	0	0	0	0	0	0	1	0	0
Anisonyx ditus	non-embedder	3	0	0	0	0	0	0	0	0	0	0	1	0	0
Anisonyx ditus	non-embedder	4	0	0	0	0	0	0	0	0	0	0	1	0	0
Anisonyx ditus	non-embedder	5	0	0	0	0	0	0	0	0	0	0	1	0	0
Anisonyx hilaris	non-embedder	1	0	0	0	0	0	0	1	0	0	0	1	0	0
Anisonyx ignitus	non-embedder	1	0	0	0	0	0	0	0	0	0	0	0	0	0
Anisonyx lepidotus	non-embedder	1	0	0	0	0	0	0	0	0	0	0	0	0	0
Anisonyx lonipes	non-embedder	1	0	0	0	0	0	0	0	0	0	0	0	0	0
Anisonyx militaris	non-embedder	1	0	0	0	0	0	0	0	0	0	0	0	0	0
Anisonyx militaris	non-embedder	2	0	0	0	0	0	0	0	0	0	0	0	0	0
Anisonyx militaris	non-embedder	3	0	0	0	0	0	0	0	0	0	0	0	0	0
Anisonyx militaris	non-embedder	1	0	0	0	0	0	0	0	0	0	0	0	0	0
Anisonyx militaris	non-embedder	2	0	0	0	0	0	0	0	0	0	0	0	0	0
Anisonyx militaris	non-embedder	3	0	0	0	0	0	0	0	0	0	0	0	0	0
Anisonyx militaris	non-embedder	4	0	0	0	0	0	0	0	0	0	0	0	0	0
Anisonyx militaris	non-embedder	5	0	0	0	0	0	0	0	0	0	0	0	0	0
Anisonyx psuedomilitaris	non-embedder	1	0	0	0	0	0	0	1	0	0	0	0	0	0
Anisonyx sp.n.1	non-embedder	1	1	0	0	0	0	0	0	0	0	0	1	1	1
Anisonyx sp.n.2	non-embedder	1	0	0	0	1	0	0	0	0	0	0	1	0	0
Anisonyx sp.n.3	non-embedder	1	0	0	0	0	0	0	0	0	0	0	1	0	0
Anisonyx sp.n.3	non-embedder	2	0	0	0	0	0	0	0	0	0	0	1	0	0
Anisonyx sp.n.3	non-embedder	3	0	0	0	0	0	0	0	0	0	0	1	0	0
Anisonyx sp.n.3	non-embedder	4	0	0	0	0	0	0	0	0	0	0	1	0	0
Anisonyx sp.n.3	non-embedder	5	0	0	0	0	0	0	0	0	0	0	1	0	0
Anisonyx sp.n.3	non-embedder	6	0	0	0	0	0	0	0	0	0	0	1	0	0
Anisonyx sp.n.3	non-embedder	7	0	0	0	0	0	0	0	0	0	0	1	0	0
Anisonyx sp.n.3	non-embedder	8	0	0	0	0	0	0	0	0	0	0	1	0	0
Anisonyx sp.n.3	non-embedder	9	0	0	0	0	0	0	0	0	0	0	1	0	0
Anisonyx sp.n.3	non-embedder	10	0	0	0	0	0	0	0	0	0	0	1	0	0
Anisonyx sp.n.3	non-embedder	11	0	0	0	0	0	0	0	0	0	0	1	0	0
Anisonyx sp.n.3	non-embedder	12	0	0	0	0	0	0	0	0	0	0	1	0	0
Anisonyx sp.n.3	non-embedder	13	0	0	0	0	0	0	0	0	0	0	1	0	0
Anisonyx sp.n.3	non-embedder	14	0	0	0	0	0	0	0	0	0	0	1	0	0
Anisonyx sp.n.3	non-embedder	15	0	0	0	0	0	0	0	0	0	0	1	0	0
Anisonyx sp.n.3	non-embedder	16	0	0	0	0	0	0	0	0	0	0	1	0	0
Anisonyx sp.n.3	non-embedder	17	0	0	0	0	0	0	0	0	0	0	1	0	0
Anisonyx sp.n.3	non-embedder	18	0	0	0	0	0	0	0	0	0	0	1	0	0
Anisonyx sp.n.3	non-embedder	19	0	0	0	0	0	0	0	0	0	0	1	0	0
Anisonyx sp.n.3	non-embedder	20	0	0	0	0	0	0	0	0	0	0	1	0	0
Anisonyx sp.n.3	non-embedder	21	0	0	0	0	0	0	0	0	0	0	1	0	0
Anisonyx sp.n.3	non-embedder	22	0	0	0	0	0	0	0	0	0	0	1	0	0
Anisonyx sp.n.3	non-embedder	23	0	0	0	0	0	0	0	0	0	0	1	0	0
Anisonyx sp.n.3	non-embedder	24	0	0	0	0	0	0	0	0	0	0	1	0	0
Anisonyx sp.n.3	non-embedder	25	0	0	0	0	0	0	0	0	0	0	1	0	0
Anisonyx sp.n.3	non-embedder	26	0	0	0	0	0	0	0	0	0	0	1	0	0
Anisonyx sp.n.3	non-embedder	27	0	0	0	0	0	0	0	0	0	0	1	0	0
Anisonyx sp.n.3	non-embedder	28	0	0	0	0	0	0	0	0	0	0	1	0	0
Anisonyx sp.n.3	non-embedder	29	0	0	0	0	0	0	0	0	0	0	1	0	0
Anisonyx sp.n.3	non-embedder	30	0	0	0	0	0	0	0	0	0	0	1	0	0
Anisonyx sp.n.4	non-embedder	1	0	0	0	1	0	0	0	0	0	1	1	0	0
Anisonyx sp.n.4	non-embedder	2	0	0	0	1	0	0	0	0	0	1	1	0	0
Anisonyx ursus	non-embedder	1	0	0	0	1	1	0	0	0	0	0	0	0	0
Anisonyx ursus	non-embedder	2	0	0	0	1	1	0	0	0	0	0	0	0	0
Anisonyx ursus	non-embedder	3	0	0	0	1	1	0	0	0	0	0	0	0	0
Anisonyx ursus	non-embedder	1	0	0	0	1	1	0	0	0	0	0	0	0	0
Anisonyx ursus	non-embedder	2	0	0	0	1	1	0	0	0	0	0	0	0	0
Anisonyx ursus	non-embedder	3	0	0	0	1	1	0	0	0	0	0	0	0	0
Anisonyx ursus	non-embedder	4	0	0	0	1	1	0	0	0	0	0	0	0	0
Anisonyx ursus	non-embedder	5	0	0	0	1	1	0	0	0	0	0	0	0	0
Anisonyx ursus	non-embedder	6	0	0	0	1	1	0	0	0	0	0	0	0	0
Anisonyx ursus	non-embedder	1	0	0	0	1	1	0	0	0	0	0	0	0	0
Anisonyx ursus	non-embedder	2	0	0	0	1	1	0	0	0	0	0	0	0	0
Anisonyx ursus	non-embedder	1	0	0	0	1	1	0	0	0	0	0	0	0	0
Anisonyx ursus	non-embedder	2	0	0	0	1	1	0	0	0	0	0	0	0	0
Anisonyx ursus	non-embedder	3	0	0	0	1	1	0	0	0	0	0	0	0	0
Anisonyx ursus	non-embedder	4	0	0	0	1	1	0	0	0	0	0	0	0	0
Anisonyx ursus	non-embedder	5	0	0	0	1	1	0	0	0	0	0	0	0	0
Anisonyx ursus	non-embedder	6	0	0	0	1	1	0	0	0	0	0	0	0	0
Anisonyx ursus	non-embedder	7	0	0	0	1	1	0	0	0	0	0	0	0	0
Anisonyx ursus	non-embedder	8	0	0	0	1	1	0	0	0	0	0	0	0	0
Anisonyx ursus	non-embedder	9	0	0	0	1	1	0	0	0	0	0	0	0	0
Anisonyx ursus	non-embedder	10	0	0	0	1	1	0	0	0	0	0	0	0	0
Anisonyx ursus	non-embedder	11	0	0	0	1	1	0	0	0	0	0	0	0	0
Anisonyx ursus	non-embedder	12	0	0	0	1	1	0	0	0	0	0	0	0	0
Anisonyx ursus	non-embedder	13	0	0	0	1	1	0	0	0	0	0	0	0	0
Anisonyx ursus	non-embedder	14	0	0	0	1	1	0	0	0	0	0	0	0	0
Anisonyx ursus	non-embedder	15	0	0	0	1	1	0	0	0	0	0	0	0	0
Anisonyx ursus	non-embedder	16	0	0	0	1	1	0	0	0	0	0	0	0	0
Anisonyx ursus	non-embedder	17	0	0	0	1	1	0	0	0	0	0	0	0	0
Anisonyx ursus	non-embedder	18	0	0	0	1	1	0	0	0	0	0	0	0	0
Anisonyx ursus	non-embedder	19	0	0	0	1	1	0	0	0	0	0	0	0	0
Anisonyx ursus	non-embedder	20	0	0	0	1	1	0	0	0	0	0	0	0	0
Anisonyx ursus	non-embedder	21	0	0	0	1	1	0	0	0	0	0	0	0	0
Anisonyx ursus	non-embedder	22	0	0	0	1	1	0	0	0	0	0	0	0	0
Anisonyx ursus	non-embedder	23	0	0	0	1	1	0	0	0	0	0	0	0	0
Anisonyx ursus	non-embedder	24	0	0	0	1	1	0	0	0	0	0	0	0	0
Anisonyx ursus	non-embedder	25	0	0	0	1	1	0	0	0	0	0	0	0	0
Anisonyx ursus	non-embedder	26	0	0	0	1	1	0	0	0	0	0	0	0	0
Anisonyx ursus	non-embedder	27	0	0	0	1	1	0	0	0	0	0	0	0	0
Anisonyx ursus	non-embedder	28	0	0	0	1	1	0	0	0	0	0	0	0	0
Anisonyx ursus	non-embedder	29	0	0	0	1	1	0	0	0	0	0	0	0	0
Anisonyx ursus	non-embedder	30	0	0	0	1	1	0	0	0	0	0	0	0	0
Argoplia glaberrimus	embedder	1	1	1	1	1	1	1	1	1	0	0	1	0	0
Argoplia glaberrimus	embedder	1	1	1	1	1	1	1	1	1	0	0	1	0	0
Argoplia glaberrimus	embedder	2	1	1	1	1	1	1	1	1	0	0	1	0	0
Argoplia glaberrimus	embedder	1	1	1	1	1	1	1	1	1	0	0	1	0	0
Argoplia glaberrimus	embedder	2	1	1	1	1	1	1	1	1	0	0	1	0	0
Argoplia glaberrimus	embedder	1	1	1	1	1	1	1	1	1	0	0	1	0	0
Argoplia glaberrimus	embedder	2	1	1	1	1	1	1	1	1	0	0	1	0	0
Argoplia glaberrimus	embedder	1	1	1	1	1	1	1	1	1	0	1	1	0	0
Argoplia glaberrimus	embedder	2	1	1	1	1	1	1	1	1	0	1	1	0	0
Argoplia glaberrimus	embedder	3	1	1	1	1	1	1	1	1	0	1	1	0	0
Argoplia glaberrimus	embedder	4	1	1	1	1	1	1	1	1	0	1	1	0	0
Argoplia glaberrimus	embedder	5	1	1	1	1	1	1	1	1	0	1	1	0	0
Argoplia glaberrimus	embedder	6	1	1	1	1	1	1	1	1	0	1	1	0	0
Argoplia glaberrimus	embedder	7	1	1	1	1	1	1	1	1	0	1	1	0	0
Argoplia glaberrimus	embedder	8	1	1	1	1	1	1	1	1	0	1	1	0	0
Argoplia glaberrimus	embedder	9	1	1	1	1	1	1	1	1	0	1	1	0	0
Argoplia glaberrimus	embedder	1	1	1	1	1	1	1	1	1	0	0	0	1	0
Argoplia glaberrimus	embedder	2	1	1	1	1	1	1	1	1	0	0	0	1	0
Argoplia glaberrimus	embedder	3	1	1	1	1	1	1	1	1	0	0	0	1	0
Argoplia glaberrimus	embedder	4	1	1	1	1	1	1	1	1	0	0	0	1	0
Argoplia glaberrimus	embedder	5	1	1	1	1	1	1	1	1	0	0	0	1	0
Argoplia glaberrimus	embedder	1	1	1	1	1	1	1	1	1	0	0	1	0	0
Argoplia grata	embedder	1	1	1	1	1	1	1	1	1	0	0	0	0	0
Argoplia grata	embedder	2	1	1	1	1	1	1	1	1	0	0	0	0	0
Argoplia grata	embedder	3	1	1	1	1	1	1	1	1	0	0	0	0	0
Argoplia grata	embedder	4	1	1	1	1	1	1	1	1	0	0	0	0	0
Argoplia grata	embedder	5	1	1	1	1	1	1	1	1	0	0	0	0	0
Argoplia grata	embedder	1	1	1	1	1	1	1	1	1	0	0	0	0	0
Argoplia grata	embedder	1	1	1	1	1	1	1	1	1	0	0	0	0	0
Argoplia grata	embedder	2	1	1	1	1	1	1	1	1	0	0	0	0	0
Argoplia grata	embedder	1	1	1	1	1	1	1	1	1	0	0	0	1	0
Argoplia grata	embedder	2	1	1	1	1	1	1	1	1	0	0	0	1	0
Argoplia grata	embedder	3	1	1	1	1	1	1	1	1	0	0	0	1	0
Argoplia grata	embedder	4	1	1	1	1	1	1	1	1	0	0	0	1	0
Argoplia grata	embedder	5	1	1	1	1	1	1	1	1	0	0	0	1	0
Argoplia grata	embedder	6	1	1	1	1	1	1	1	1	0	0	0	1	0
Argoplia grata	embedder	1	1	1	1	1	1	1	1	1	0	0	0	1	0
Argoplia grata	embedder	2	1	1	1	1	1	1	1	1	0	0	0	1	0
Argoplia grata	embedder	3	1	1	1	1	1	1	1	1	0	0	0	1	0
Argoplia grata	embedder	1	1	1	1	1	1	1	1	1	0	0	0	1	0
Argoplia grata	embedder	2	1	1	1	1	1	1	1	1	0	0	0	1	0
Argoplia grata	embedder	1	1	1	1	1	1	1	1	1	0	0	0	0	1
Argoplia grata	embedder	2	1	1	1	1	1	1	1	1	0	0	0	0	1
Argoplia grata	embedder	1	1	1	1	1	1	1	1	1	0	0	0	1	0
Argoplia grata	embedder	2	1	1	1	1	1	1	1	1	0	0	0	1	0
Argoplia grata	embedder	3	1	1	1	1	1	1	1	1	0	0	0	1	0
Argoplia grata	embedder	4	1	1	1	1	1	1	1	1	0	0	0	1	0
Argoplia grata	embedder	5	1	1	1	1	1	1	1	1	0	0	0	1	0
Ballianohoplia sp.n.1	embedder	1	1	1	1	1	1	1	1	1	0	1	1	1	0
Ballianohoplia sp.n.1	embedder	2	1	1	1	1	1	1	1	1	0	1	1	1	0
Ballianohoplia sp.n.1	embedder	3	1	1	1	1	1	1	1	1	0	1	1	1	0
Ballianohoplia sp.n.1	embedder	4	1	1	1	1	1	1	1	1	0	1	1	1	0
Ballianohoplia sp.n.1	embedder	5	1	1	1	1	1	1	1	1	0	1	1	1	0
Beckhoplia julianae	non-embedder	1	1	0	0	1	0	0	1	0	0	0	1	1	1
Bizanus caliginosus	embedder	1	0	0	0	0	0	0	0	0	0	0	0	1	0
Bizanus caliginosus	embedder	2	0	0	0	0	0	0	0	0	0	0	0	1	0
Bizanus caliginosus	embedder	1	0	0	0	0	0	0	0	0	0	0	0	1	0
Bizanus caliginosus	embedder	2	0	0	0	0	0	0	0	0	0	0	0	1	0
Bizanus caliginosus	embedder	1	0	0	0	0	0	0	0	0	0	0	0	1	0
Bizanus caliginosus	embedder	2	0	0	0	0	0	0	0	0	0	0	0	1	0
Bizanus caliginosus	embedder	3	0	0	0	0	0	0	0	0	0	0	0	1	0
Bizanus caliginosus	embedder	4	0	0	0	0	0	0	0	0	0	0	0	1	0
Bizanus caliginosus	embedder	5	0	0	0	0	0	0	0	0	0	0	0	1	0
Bizanus caliginosus	embedder	6	0	0	0	0	0	0	0	0	0	0	0	1	0
Burmeistoplia scutellaris	embedder	1	1	1	1	1	1	1	0	1	0	0	0	1	0
Burmeistoplia scutellaris	embedder	2	1	1	1	1	1	1	0	1	0	0	0	1	0
Burmeistoplia scutellaris	embedder	3	1	1	1	1	1	1	0	1	0	0	0	1	0
Burmeistoplia scutellaris	embedder	4	1	1	1	1	1	1	0	1	0	0	0	1	0
Burmeistoplia scutellaris	embedder	5	1	1	1	1	1	1	0	1	0	0	0	1	0
Burmeistoplia scutellaris	embedder	6	1	1	1	1	1	1	0	1	0	0	0	1	0
Burmeistoplia scutellaris	embedder	7	1	1	1	1	1	1	0	1	0	0	0	1	0
Burmeistoplia scutellaris	embedder	8	1	1	1	1	1	1	0	1	0	0	0	1	0
Burmeistoplia scutellaris	embedder	1	1	1	1	1	1	1	0	1	0	0	1	1	0
Chasme decora	non-embedder	1	0	0	0	0	0	0	0	0	0	0	1	1	0
Chasme decora	non-embedder	2	0	0	0	0	0	0	0	0	0	0	1	1	0
Chasme decora	non-embedder	1	0	0	0	0	0	0	0	0	0	0	1	1	0
Chasme decora	non-embedder	2	0	0	0	0	0	0	0	0	0	0	1	1	0
Chasme decora	non-embedder	3	0	0	0	0	0	0	0	0	0	0	1	1	0
Chasme decora	non-embedder	4	0	0	0	0	0	0	0	0	0	0	1	1	0
Chasme decora	non-embedder	5	0	0	0	0	0	0	0	0	0	0	1	1	0
Chasme decora	non-embedder	6	0	0	0	0	0	0	0	0	0	0	1	1	0
Chasme decora	non-embedder	7	0	0	0	0	0	0	0	0	0	0	1	1	0
Chasme decora	non-embedder	8	0	0	0	0	0	0	0	0	0	0	1	1	0
Chasme decora	non-embedder	9	0	0	0	0	0	0	0	0	0	0	1	1	0
Chasme decora	non-embedder	10	0	0	0	0	0	0	0	0	0	0	1	1	0
Chasme decora	non-embedder	1	0	0	0	0	0	0	0	0	0	0	0	1	0
Chasme decora	non-embedder	2	0	0	0	0	0	0	0	0	0	0	0	1	0
Chasme decora	non-embedder	1	0	0	0	0	0	0	0	0	0	0	1	0	0
Chasme decora	non-embedder	2	0	0	0	0	0	0	0	0	0	0	1	0	0
Chasme decora	non-embedder	3	0	0	0	0	0	0	0	0	0	0	1	0	0
Chasme decora	non-embedder	4	0	0	0	0	0	0	0	0	0	0	1	0	0
Chasme decora	non-embedder	5	0	0	0	0	0	0	0	0	0	0	1	0	0
Chasme decora	non-embedder	6	0	0	0	0	0	0	0	0	0	0	1	0	0
Chasme decora	non-embedder	7	0	0	0	0	0	0	0	0	0	0	1	0	0
Chasme decora	non-embedder	8	0	0	0	0	0	0	0	0	0	0	1	0	0
Chasme decora	non-embedder	9	0	0	0	0	0	0	0	0	0	0	1	0	0
Chasme decora	non-embedder	10	0	0	0	0	0	0	0	0	0	0	1	0	0
Chasme decora	non-embedder	11	0	0	0	0	0	0	0	0	0	0	1	0	0
Chasme decora	non-embedder	12	0	0	0	0	0	0	0	0	0	0	1	0	0
Chasme decora	non-embedder	13	0	0	0	0	0	0	0	0	0	0	1	0	0
Chasme decora	non-embedder	14	0	0	0	0	0	0	0	0	0	0	1	0	0
Chasme decora	non-embedder	15	0	0	0	0	0	0	0	0	0	0	1	0	0
Chasme decora	non-embedder	16	0	0	0	0	0	0	0	0	0	0	1	0	0
Chasme decora	non-embedder	17	0	0	0	0	0	0	0	0	0	0	1	0	0
Chasme decora	non-embedder	18	0	0	0	0	0	0	0	0	0	0	1	0	0
Chasme decora	non-embedder	19	0	0	0	0	0	0	0	0	0	0	1	0	0
Chasme decora	non-embedder	20	0	0	0	0	0	0	0	0	0	0	1	0	0
Chasme decora	non-embedder	21	0	0	0	0	0	0	0	0	0	0	1	0	0
Chasme decora	non-embedder	22	0	0	0	0	0	0	0	0	0	0	1	0	0
Chasme decora	non-embedder	23	0	0	0	0	0	0	0	0	0	0	1	0	0
Chasme decora	non-embedder	1	0	0	0	0	0	0	0	0	0	0	1	1	0
Chasme decora	non-embedder	1	0	0	0	0	0	0	0	0	0	0	1	0	1
Chasme decora	non-embedder	2	0	0	0	0	0	0	0	0	0	0	1	0	1
Chasme decora	non-embedder	3	0	0	0	0	0	0	0	0	0	0	1	0	1
Chasme decora	non-embedder	4	0	0	0	0	0	0	0	0	0	0	1	0	1
Chasme decora	non-embedder	5	0	0	0	0	0	0	0	0	0	0	1	0	1
Chasme decora	non-embedder	6	0	0	0	0	0	0	0	0	0	0	1	0	1
Chasme decora	non-embedder	7	0	0	0	0	0	0	0	0	0	0	1	0	1
Chasme decora	non-embedder	8	0	0	0	0	0	0	0	0	0	0	1	0	1
Chasme decora	non-embedder	9	0	0	0	0	0	0	0	0	0	0	1	0	1
Chasme decora	non-embedder	10	0	0	0	0	0	0	0	0	0	0	1	0	1
Chasme decora	non-embedder	11	0	0	0	0	0	0	0	0	0	0	1	0	1
Chasme decora	non-embedder	12	0	0	0	0	0	0	0	0	0	0	1	0	1
Chasme decora	non-embedder	13	0	0	0	0	0	0	0	0	0	0	1	0	1
Chasme decora	non-embedder	14	0	0	0	0	0	0	0	0	0	0	1	0	1
Chasme decora	non-embedder	15	0	0	0	0	0	0	0	0	0	0	1	0	1
Chasme decora	non-embedder	16	0	0	0	0	0	0	0	0	0	0	1	0	1
Chasme decora	non-embedder	17	0	0	0	0	0	0	0	0	0	0	1	0	1
Chasme decora	non-embedder	18	0	0	0	0	0	0	0	0	0	0	1	0	1
Chasme decora	non-embedder	19	0	0	0	0	0	0	0	0	0	0	1	0	1
Chasme decora	non-embedder	1	0	0	0	0	0	0	0	0	0	0	1	1	0
Chasme decora	non-embedder	1	0	0	0	0	0	0	0	0	0	0	1	1	0
Chasme decora	non-embedder	2	0	0	0	0	0	0	0	0	0	0	1	1	0
Chasme decora	non-embedder	3	0	0	0	0	0	0	0	0	0	0	1	1	0
Chasme decora	non-embedder	4	0	0	0	0	0	0	0	0	0	0	1	1	0
Chasme decora	non-embedder	5	0	0	0	0	0	0	0	0	0	0	1	1	0
Chasme jucunda	non-embedder	1	0	0	0	0	0	0	0	0	0	0	1	1	0
Chasme kochi	non-embedder	1	0	0	0	0	0	0	0	0	0	0	0	0	0
Chasme kochi	non-embedder	2	0	0	0	0	0	0	0	0	0	0	0	0	0
Chasme kochi	non-embedder	3	0	0	0	0	0	0	0	0	0	0	0	0	0
Chasme kochi	non-embedder	4	0	0	0	0	0	0	0	0	0	0	0	0	0
Chasme kochi	non-embedder	5	0	0	0	0	0	0	0	0	0	0	0	0	0
Chasme kochi	non-embedder	6	0	0	0	0	0	0	0	0	0	0	0	0	0
Chasme kochi	non-embedder	7	0	0	0	0	0	0	0	0	0	0	0	0	0
Chasme kochi	non-embedder	8	0	0	0	0	0	0	0	0	0	0	0	0	0
Chasme kochi	non-embedder	9	0	0	0	0	0	0	0	0	0	0	0	0	0
Chasme kochi	non-embedder	10	0	0	0	0	0	0	0	0	0	0	0	0	0
Chasme kochi	non-embedder	11	0	0	0	0	0	0	0	0	0	0	0	0	0
Chasme kochi	non-embedder	12	0	0	0	0	0	0	0	0	0	0	0	0	0
Chasme kochi	non-embedder	13	0	0	0	0	0	0	0	0	0	0	0	0	0
Chasme kochi	non-embedder	14	0	0	0	0	0	0	0	0	0	0	0	0	0
Chasme kochi	non-embedder	15	0	0	0	0	0	0	0	0	0	0	0	0	0
Chasme kochi	non-embedder	16	0	0	0	0	0	0	0	0	0	0	0	0	0
Chasme kochi	non-embedder	17	0	0	0	0	0	0	0	0	0	0	0	0	0
Chasme kochi	non-embedder	18	0	0	0	0	0	0	0	0	0	0	0	0	0
Chasme kochi	non-embedder	19	0	0	0	0	0	0	0	0	0	0	0	0	0
Chasme kochi	non-embedder	20	0	0	0	0	0	0	0	0	0	0	0	0	0
Chasme kochi	non-embedder	21	0	0	0	0	0	0	0	0	0	0	0	0	0
Chasme kochi	non-embedder	22	0	0	0	0	0	0	0	0	0	0	0	0	0
Chasme kochi	non-embedder	23	0	0	0	0	0	0	0	0	0	0	0	0	0
Chasme kochi	non-embedder	24	0	0	0	0	0	0	0	0	0	0	0	0	0
Chasme kochi	non-embedder	25	0	0	0	0	0	0	0	0	0	0	0	0	0
Chasme kochi	non-embedder	26	0	0	0	0	0	0	0	0	0	0	0	0	0
Chasme kochi	non-embedder	27	0	0	0	0	0	0	0	0	0	0	0	0	0
Chasme kochi	non-embedder	28	0	0	0	0	0	0	0	0	0	0	0	0	0
Chasme kochi	non-embedder	29	0	0	0	0	0	0	0	0	0	0	0	0	0
Chasme kochi	non-embedder	30	0	0	0	0	0	0	0	0	0	0	0	0	0
Chasme kochi	non-embedder	1	0	0	0	0	0	0	0	0	0	0	0	0	0
Chasme kochi	non-embedder	2	0	0	0	0	0	0	0	0	0	0	0	0	0
Chasme kochi	non-embedder	3	0	0	0	0	0	0	0	0	0	0	0	0	0
Chasme kochi	non-embedder	4	0	0	0	0	0	0	0	0	0	0	0	0	0
Chasme kochi	non-embedder	5	0	0	0	0	0	0	0	0	0	0	0	0	0
Chasme kochi	non-embedder	6	0	0	0	0	0	0	0	0	0	0	0	0	0
Chasme kochi	non-embedder	7	0	0	0	0	0	0	0	0	0	0	0	0	0
Chasme kochi	non-embedder	8	0	0	0	0	0	0	0	0	0	0	0	0	0
Chasme kochi	non-embedder	9	0	0	0	0	0	0	0	0	0	0	0	0	0
Chasme kochi	non-embedder	10	0	0	0	0	0	0	0	0	0	0	0	0	0
Chasme kochi	non-embedder	11	0	0	0	0	0	0	0	0	0	0	0	0	0
Chasme kochi	non-embedder	12	0	0	0	0	0	0	0	0	0	0	0	0	0
Chasme kochi	non-embedder	13	0	0	0	0	0	0	0	0	0	0	0	0	0
Chasme kochi	non-embedder	14	0	0	0	0	0	0	0	0	0	0	0	0	0
Chasme kochi	non-embedder	15	0	0	0	0	0	0	0	0	0	0	0	0	0
Chasme kochi	non-embedder	16	0	0	0	0	0	0	0	0	0	0	0	0	0
Chasme kochi	non-embedder	17	0	0	0	0	0	0	0	0	0	0	0	0	0
Chasme kochi	non-embedder	18	0	0	0	0	0	0	0	0	0	0	0	0	0
Chasme kochi	non-embedder	19	0	0	0	0	0	0	0	0	0	0	0	0	0
Chasme kochi	non-embedder	20	0	0	0	0	0	0	0	0	0	0	0	0	0
Chasme kochi	non-embedder	21	0	0	0	0	0	0	0	0	0	0	0	0	0
Chasme kochi	non-embedder	22	0	0	0	0	0	0	0	0	0	0	0	0	0
Chasme kochi	non-embedder	23	0	0	0	0	0	0	0	0	0	0	0	0	0
Chasme kochi	non-embedder	24	0	0	0	0	0	0	0	0	0	0	0	0	0
Chasme kochi	non-embedder	25	0	0	0	0	0	0	0	0	0	0	0	0	0
Chasme kochi	non-embedder	26	0	0	0	0	0	0	0	0	0	0	0	0	0
Chasme kochi	non-embedder	27	0	0	0	0	0	0	0	0	0	0	0	0	0
Chasme kochi	non-embedder	28	0	0	0	0	0	0	0	0	0	0	0	0	0
Chasme kochi	non-embedder	29	0	0	0	0	0	0	0	0	0	0	0	0	0
Chasme kochi	non-embedder	30	0	0	0	0	0	0	0	0	0	0	0	0	0
Clania glenlyonensis	non-embedder	1	0	0	0	0	0	0	0	0	0	0	1	1	0
Clania glenlyonensis	non-embedder	1	0	0	0	0	0	0	0	0	0	0	1	1	0
Clania glenlyonensis	non-embedder	1	0	0	0	0	0	0	0	0	0	0	1	1	1
Clania glenlyonensis	non-embedder	2	0	0	0	0	0	0	0	0	0	0	1	1	1
Clania glenlyonensis	non-embedder	3	0	0	0	0	0	0	0	0	0	0	1	1	1
Clania glenlyonensis	non-embedder	4	0	0	0	0	0	0	0	0	0	0	1	1	1
Clania glenlyonensis	non-embedder	5	0	0	0	0	0	0	0	0	0	0	1	1	1
Clania glenlyonensis	non-embedder	6	0	0	0	0	0	0	0	0	0	0	1	1	1
Clania glenlyonensis	non-embedder	7	0	0	0	0	0	0	0	0	0	0	1	1	1
Clania glenlyonensis	non-embedder	8	0	0	0	0	0	0	0	0	0	0	1	1	1
Clania glenlyonensis	non-embedder	9	0	0	0	0	0	0	0	0	0	0	1	1	1
Clania glenlyonensis	non-embedder	10	0	0	0	0	0	0	0	0	0	0	1	1	1
Clania glenlyonensis	non-embedder	11	0	0	0	0	0	0	0	0	0	0	1	1	1
Clania glenlyonensis	non-embedder	12	0	0	0	0	0	0	0	0	0	0	1	1	1
Clania glenlyonensis	non-embedder	13	0	0	0	0	0	0	0	0	0	0	1	1	1
Clania glenlyonensis	non-embedder	14	0	0	0	0	0	0	0	0	0	0	1	1	1
Clania glenlyonensis	non-embedder	15	0	0	0	0	0	0	0	0	0	0	1	1	1
Clania glenlyonensis	non-embedder	16	0	0	0	0	0	0	0	0	0	0	1	1	1
Clania glenlyonensis	non-embedder	17	0	0	0	0	0	0	0	0	0	0	1	1	1
Clania glenlyonensis	non-embedder	18	0	0	0	0	0	0	0	0	0	0	1	1	1
Clania glenlyonensis	non-embedder	19	0	0	0	0	0	0	0	0	0	0	1	1	1
Clania glenlyonensis	non-embedder	20	0	0	0	0	0	0	0	0	0	0	1	1	1
Clania glenlyonensis	non-embedder	21	0	0	0	0	0	0	0	0	0	0	1	1	1
Clania glenlyonensis	non-embedder	22	0	0	0	0	0	0	0	0	0	0	1	1	1
Clania glenlyonensis	non-embedder	23	0	0	0	0	0	0	0	0	0	0	1	1	1
Clania glenlyonensis	non-embedder	24	0	0	0	0	0	0	0	0	0	0	1	1	1
Clania glenlyonensis	non-embedder	25	0	0	0	0	0	0	0	0	0	0	1	1	1
Clania glenlyonensis	non-embedder	26	0	0	0	0	0	0	0	0	0	0	1	1	1
Clania glenlyonensis	non-embedder	27	0	0	0	0	0	0	0	0	0	0	1	1	1
Clania glenlyonensis	non-embedder	28	0	0	0	0	0	0	0	0	0	0	1	1	1
Clania glenlyonensis	non-embedder	29	0	0	0	0	0	0	0	0	0	0	1	1	1
Clania glenlyonensis	non-embedder	30	0	0	0	0	0	0	0	0	0	0	1	1	1
Clania glenlyonensis	non-embedder	1	0	0	0	0	0	0	0	0	0	0	1	1	0
Clania glenlyonensis	non-embedder	2	0	0	0	0	0	0	0	0	0	0	1	1	0
Clania glenlyonensis	non-embedder	3	0	0	0	0	0	0	0	0	0	0	1	1	0
Clania glenlyonensis	non-embedder	1	0	0	0	0	0	0	0	0	0	0	1	1	0
Clania glenlyonensis	non-embedder	1	0	0	0	0	0	0	0	0	0	0	1	1	0
Clania glenlyonensis	non-embedder	2	0	0	0	0	0	0	0	0	0	0	1	1	0
Clania glenlyonensis	non-embedder	3	0	0	0	0	0	0	0	0	0	0	1	1	0
Clania glenlyonensis	non-embedder	1	0	0	0	0	0	0	0	0	0	0	1	1	0
Clania glenlyonensis	non-embedder	1	0	0	0	0	0	0	0	0	0	0	1	1	0
Clania glenlyonensis	non-embedder	2	0	0	0	0	0	0	0	0	0	0	1	1	0
Clania glenlyonensis	non-embedder	1	0	0	0	0	0	0	0	0	0	0	1	1	0
Clania glenlyonensis	non-embedder	2	0	0	0	0	0	0	0	0	0	0	1	1	0
Clania glenlyonensis	non-embedder	3	0	0	0	0	0	0	0	0	0	0	1	1	0
Clania glenlyonensis	non-embedder	4	0	0	0	0	0	0	0	0	0	0	1	1	0
Clania glenlyonensis	non-embedder	5	0	0	0	0	0	0	0	0	0	0	1	1	0
Clania glenlyonensis	non-embedder	1	0	0	0	0	0	0	0	0	0	0	1	1	0
Clania macgregori	non-embedder	1	0	0	0	0	0	0	0	0	0	1	0	1	1
Clania macgregori	non-embedder	1	0	0	0	0	0	0	0	0	0	1	1	1	1
Clania macgregori	non-embedder	2	0	0	0	0	0	0	0	0	0	1	1	1	1
Clania macgregori	non-embedder	3	0	0	0	0	0	0	0	0	0	1	1	1	1
Clania macgregori	non-embedder	4	0	0	0	0	0	0	0	0	0	1	1	1	1
Clania macgregori	non-embedder	5	0	0	0	0	0	0	0	0	0	1	1	1	1
Clania macgregori	non-embedder	1	0	0	0	0	0	0	0	0	0	1	1	1	1
Clania macgregori	non-embedder	1	0	0	0	0	0	0	0	0	0	1	1	1	1
Clania macgregori	non-embedder	1	0	0	0	0	0	0	0	0	0	1	1	1	1
Clania macgregori	non-embedder	1	0	0	0	0	0	0	0	0	0	1	1	1	0
Clania macgregori	non-embedder	2	0	0	0	0	0	0	0	0	0	1	0	1	0
Clania macgregori	non-embedder	1	0	0	0	0	0	0	0	0	0	1	1	1	1
Clania steineri	non-embedder	1	0	0	0	0	0	0	1	0	0	1	1	1	1
Clania steineri	non-embedder	1	0	0	0	0	0	0	1	0	0	1	1	1	1
Clania steineri	non-embedder	2	0	0	0	0	0	0	1	0	0	1	1	1	1
Clania steineri	non-embedder	3	0	0	0	0	0	0	1	0	0	1	1	1	1
Clania virescens	non-embedder	1	0	0	0	1	0	0	1	0	0	0	0	1	0
Clania virescens	non-embedder	2	0	0	0	1	0	0	1	0	0	0	0	1	0
Clania virescens	non-embedder	1	0	0	0	1	0	0	1	0	0	0	1	1	0
Coega illota	non-embedder	1	0	0	0	0	0	0	0	0	0	0	0	0	0
Denticnema decemlineata	embedder	1	1	1	1	1	1	1	1	1	1	1	1	1	1
Denticnema decemlineata	embedder	2	1	1	1	1	1	1	1	1	1	1	1	1	1
Denticnema decemlineata	embedder	3	1	1	1	1	1	1	1	1	1	1	1	1	1
Denticnema decemlineata	embedder	4	1	1	1	1	1	1	1	1	1	1	1	1	1
Denticnema decemlineata	embedder	5	1	1	1	1	1	1	1	1	1	1	1	1	1
Denticnema decemlineata	embedder	6	1	1	1	1	1	1	1	1	1	1	1	1	1
Denticnema decemlineata	embedder	1	1	1	1	1	1	1	1	1	1	1	1	1	1
Denticnema decemlineata	embedder	2	1	1	1	1	1	1	1	1	1	1	1	1	1
Denticnema decemlineata	embedder	3	1	1	1	1	1	1	1	1	1	1	1	1	1
Denticnema decemlineata	embedder	4	1	1	1	1	1	1	1	1	1	1	1	1	1
Denticnema decemlineata	embedder	5	1	1	1	1	1	1	1	1	1	1	1	1	1
Denticnema decemlineata	embedder	6	1	1	1	1	1	1	1	1	1	1	1	1	1
Denticnema decemlineata	embedder	7	1	1	1	1	1	1	1	1	1	1	1	1	1
Denticnema decemlineata	embedder	8	1	1	1	1	1	1	1	1	1	1	1	1	1
Denticnema decemlineata	embedder	9	1	1	1	1	1	1	1	1	1	1	1	1	1
Denticnema decemlineata	embedder	10	1	1	1	1	1	1	1	1	1	1	1	1	1
Denticnema decemlineata	embedder	11	1	1	1	1	1	1	1	1	1	1	1	1	1
Denticnema decemlineata	embedder	12	1	1	1	1	1	1	1	1	1	1	1	1	1
Denticnema decemlineata	embedder	13	1	1	1	1	1	1	1	1	1	1	1	1	1
Denticnema decemlineata	embedder	14	1	1	1	1	1	1	1	1	1	1	1	1	1
Denticnema decemlineata	embedder	15	1	1	1	1	1	1	1	1	1	1	1	1	1
Denticnema decemlineata	embedder	16	1	1	1	1	1	1	1	1	1	1	1	1	1
Denticnema decemlineata	embedder	17	1	1	1	1	1	1	1	1	1	1	1	1	1
Denticnema decemlineata	embedder	18	1	1	1	1	1	1	1	1	1	1	1	1	1
Denticnema decemlineata	embedder	19	1	1	1	1	1	1	1	1	1	1	1	1	1
Denticnema decemlineata	embedder	20	1	1	1	1	1	1	1	1	1	1	1	1	1
Denticnema decemlineata	embedder	21	1	1	1	1	1	1	1	1	1	1	1	1	1
Denticnema decemlineata	embedder	22	1	1	1	1	1	1	1	1	1	1	1	1	1
Denticnema decemlineata	embedder	1	1	1	1	1	1	1	1	1	1	1	1	1	1
Denticnema morbillosa	embedder	1	1	1	0	1	0	1	1	1	1	0	1	1	1
Denticnema morbillosa	embedder	1	1	1	0	1	0	1	1	1	1	0	1	1	1
Denticnema morbillosa	embedder	2	1	1	0	1	0	1	1	1	1	0	1	1	1
Denticnema morbillosa	embedder	1	1	1	0	1	0	1	1	1	1	0	1	1	1
Denticnema morbillosa	embedder	2	1	1	0	1	0	1	1	1	1	0	1	1	1
Denticnema morbillosa	embedder	3	1	1	0	1	0	1	1	1	1	0	1	1	1
Denticnema morbillosa	embedder	4	1	1	0	1	0	1	1	1	1	0	1	1	1
Denticnema morbillosa	embedder	1	1	1	0	1	0	1	1	1	1	0	1	1	1
Denticnema morbillosa	embedder	1	1	1	0	1	0	1	1	1	1	0	1	1	1
Denticnema morbillosa	embedder	2	1	1	0	1	0	1	1	1	1	0	1	1	1
Denticnema morbillosa	embedder	3	1	1	0	1	0	1	1	1	1	0	1	1	1
Denticnema morbillosa	embedder	4	1	1	0	1	0	1	1	1	1	0	1	1	1
Denticnema morbillosa	embedder	5	1	1	0	1	0	1	1	1	1	0	1	1	1
Denticnema morbillosa	embedder	6	1	1	0	1	0	1	1	1	1	0	1	1	1
Denticnema morbillosa	embedder	7	1	1	0	1	0	1	1	1	1	0	1	1	1
Denticnema morbillosa	embedder	8	1	1	0	1	0	1	1	1	1	0	1	1	1
Denticnema morbillosa	embedder	9	1	1	0	1	0	1	1	1	1	0	1	1	1
Denticnema morbillosa	embedder	10	1	1	0	1	0	1	1	1	1	0	1	1	1
Denticnema morbillosa	embedder	1	1	1	0	1	0	1	1	1	1	0	0	1	1
Denticnema morbillosa	embedder	2	1	1	0	1	0	1	1	1	1	0	0	1	1
Denticnema morbillosa	embedder	3	1	1	0	1	0	1	1	1	1	0	0	1	1
Denticnema morbillosa	embedder	4	1	1	0	1	0	1	1	1	1	0	0	1	1
Denticnema morbillosa	embedder	5	1	1	0	1	0	1	1	1	1	0	0	1	1
Denticnema morbillosa	embedder	6	1	1	0	1	0	1	1	1	1	0	0	1	1
Denticnema morbillosa	embedder	7	1	1	0	1	0	1	1	1	1	0	0	1	1
Denticnema morbillosa	embedder	8	1	1	0	1	0	1	1	1	1	0	0	1	1
Denticnema morbillosa	embedder	9	1	1	0	1	0	1	1	1	1	0	0	1	1
Denticnema morbillosa	embedder	10	1	1	0	1	0	1	1	1	1	0	0	1	1
Denticnema morbillosa	embedder	11	1	1	0	1	0	1	1	1	1	0	0	1	1
Denticnema morbillosa	embedder	12	1	1	0	1	0	1	1	1	1	0	0	1	1
Denticnema morbillosa	embedder	13	1	1	0	1	0	1	1	1	1	0	0	1	1
Denticnema morbillosa	embedder	14	1	1	0	1	0	1	1	1	1	0	0	1	1
Denticnema morbillosa	embedder	15	1	1	0	1	0	1	1	1	1	0	0	1	1
Denticnema morbillosa	embedder	1	1	1	0	1	0	1	1	1	1	0	1	1	1
Denticnema morbillosa	embedder	2	1	1	0	1	0	1	1	1	1	0	1	1	1
Denticnema morbillosa	embedder	3	1	1	0	1	0	1	1	1	1	0	1	1	1
Denticnema morbillosa	embedder	4	1	1	0	1	0	1	1	1	1	0	1	1	1
Denticnema morbillosa	embedder	5	1	1	0	1	0	1	1	1	1	0	1	1	1
Denticnema morbillosa	embedder	6	1	1	0	1	0	1	1	1	1	0	1	1	1
Denticnema morbillosa	embedder	7	1	1	0	1	0	1	1	1	1	0	1	1	1
Denticnema morbillosa	embedder	8	1	1	0	1	0	1	1	1	1	0	1	1	1
Denticnema morbillosa	embedder	9	1	1	0	1	0	1	1	1	1	0	1	1	1
Denticnema morbillosa	embedder	10	1	1	0	1	0	1	1	1	1	0	1	1	1
Denticnema morbillosa	embedder	11	1	1	0	1	0	1	1	1	1	0	1	1	1
Denticnema morbillosa	embedder	12	1	1	0	1	0	1	1	1	1	0	1	1	1
Denticnema morbillosa	embedder	13	1	1	0	1	0	1	1	1	1	0	1	1	1
Denticnema morbillosa	embedder	14	1	1	0	1	0	1	1	1	1	0	1	1	1
Denticnema morbillosa	embedder	15	1	1	0	1	0	1	1	1	1	0	1	1	1
Denticnema morbillosa	embedder	16	1	1	0	1	0	1	1	1	1	0	1	1	1
Denticnema morbillosa	embedder	17	1	1	0	1	0	1	1	1	1	0	1	1	1
Denticnema morbillosa	embedder	18	1	1	0	1	0	1	1	1	1	0	1	1	1
Denticnema morbillosa	embedder	1	1	1	0	1	0	1	1	1	1	0	0	1	1
Denticnema morbillosa	embedder	2	1	1	0	1	0	1	1	1	1	0	0	1	1
Denticnema morbillosa	embedder	3	1	1	0	1	0	1	1	1	1	0	0	1	1
Denticnema morbillosa	embedder	4	1	1	0	1	0	1	1	1	1	0	0	1	1
Denticnema morbillosa	embedder	5	1	1	0	1	0	1	1	1	1	0	0	1	1
Denticnema morbillosa	embedder	6	1	1	0	1	0	1	1	1	1	0	0	1	1
Denticnema morbillosa	embedder	7	1	1	0	1	0	1	1	1	1	0	0	1	1
Denticnema morbillosa	embedder	8	1	1	0	1	0	1	1	1	1	0	0	1	1
Denticnema morbillosa	embedder	9	1	1	0	1	0	1	1	1	1	0	0	1	1
Denticnema morbillosa	embedder	10	1	1	0	1	0	1	1	1	1	0	0	1	1
Denticnema morbillosa	embedder	11	1	1	0	1	0	1	1	1	1	0	0	1	1
Denticnema morbillosa	embedder	12	1	1	0	1	0	1	1	1	1	0	0	1	1
Denticnema morbillosa	embedder	13	1	1	0	1	0	1	1	1	1	0	0	1	1
Denticnema morbillosa	embedder	14	1	1	0	1	0	1	1	1	1	0	0	1	1
Denticnema morbillosa	embedder	15	1	1	0	1	0	1	1	1	1	0	0	1	1
Denticnema morbillosa	embedder	16	1	1	0	1	0	1	1	1	1	0	0	1	1
Denticnema morbillosa	embedder	17	1	1	0	1	0	1	1	1	1	0	0	1	1
Denticnema morbillosa	embedder	18	1	1	0	1	0	1	1	1	1	0	0	1	1
Denticnema morbillosa	embedder	19	1	1	0	1	0	1	1	1	1	0	0	1	1
Denticnema morbillosa	embedder	1	1	1	0	1	0	1	1	1	1	0	1	1	1
Denticnema morbillosa	embedder	1	1	1	0	1	0	1	1	1	1	0	1	1	1
Denticnema morbillosa	embedder	1	1	1	0	1	0	1	1	1	1	0	0	1	1
Denticnema morbillosa	embedder	1	1	1	0	1	0	1	1	1	1	0	1	1	1
Denticnema squamosa	embedder	1	1	1	0	1	1	1	1	1	1	0	0	1	1
Denticnema squamosa	embedder	1	1	1	0	1	1	1	1	1	1	0	0	1	1
Denticnema squamosa	embedder	1	1	1	0	1	1	1	1	1	1	0	0	1	1
Denticnema squamosa	embedder	1	1	1	0	1	1	1	1	1	1	0	0	1	1
Denticnema squamosa	embedder	2	1	1	0	1	1	1	1	1	1	0	0	1	1
Denticnema squamosa	embedder	3	1	1	0	1	1	1	1	1	1	0	0	1	1
Denticnema squamosa	embedder	4	1	1	0	1	1	1	1	1	1	0	0	1	1
Denticnema squamosa	embedder	5	1	1	0	1	1	1	1	1	1	0	0	1	1
Denticnema squamosa	embedder	1	1	1	0	1	1	1	1	1	1	0	0	1	1
Denticnema squamosa	embedder	2	1	1	0	1	1	1	1	1	1	0	0	1	1
Denticnema squamosa	embedder	1	1	1	0	1	1	1	1	1	1	0	0	1	1
Denticnema squamosa	embedder	1	1	1	0	1	1	1	1	1	1	1	0	1	1
Denticnema squamosa	embedder	2	1	1	0	1	1	1	1	1	1	1	0	1	1
Denticnema squamosa	embedder	3	1	1	0	1	1	1	1	1	1	1	0	1	1
Denticnema squamosa	embedder	4	1	1	0	1	1	1	1	1	1	1	0	1	1
Denticnema squamosa	embedder	5	1	1	0	1	1	1	1	1	1	1	0	1	1
Denticnema squamosa	embedder	6	1	1	0	1	1	1	1	1	1	1	0	1	1
Denticnema squamosa	embedder	1	1	1	0	1	1	1	1	1	1	0	1	1	1
Denticnema squamosa	embedder	1	1	1	0	1	1	1	1	1	1	0	1	1	1
Denticnema squamosa	embedder	1	1	1	0	1	1	1	1	1	1	0	1	1	0
Denticnema squamosa	embedder	2	1	1	0	1	1	1	1	1	1	0	1	1	0
Denticnema squamosa	embedder	3	1	1	0	1	1	1	1	1	1	0	1	1	0
Denticnema squamosa	embedder	4	1	1	0	1	1	1	1	1	1	0	1	1	0
Denticnema squamosa	embedder	1	1	1	0	1	1	1	1	1	1	0	0	1	1
Denticnema squamosa	embedder	1	1	1	0	1	1	1	1	1	1	0	0	1	1
Denticnema squamosa	embedder	2	1	1	0	1	1	1	1	1	1	0	0	1	1
Denticnema squamosa	embedder	1	1	1	0	1	1	1	1	1	1	0	1	1	1
Denticnema squamosa	embedder	2	1	1	0	1	1	1	1	1	1	0	1	1	1
Denticnema striata	embedder	1	1	1	1	1	1	1	1	1	1	1	1	1	1
Denticnema striata	embedder	1	1	1	1	1	1	1	1	1	1	1	1	1	1
Denticnema striata	embedder	2	1	1	1	1	1	1	1	1	1	1	1	1	1
Denticnema striata	embedder	3	1	1	1	1	1	1	1	1	1	1	1	1	1
Denticnema striata	embedder	1	1	1	1	1	1	1	1	1	1	1	1	1	1
Denticnema striata	embedder	2	1	1	1	1	1	1	1	1	1	1	1	1	1
Denticnema striata	embedder	3	1	1	1	1	1	1	1	1	1	1	1	1	1
Denticnema striata	embedder	4	1	1	1	1	1	1	1	1	1	1	1	1	1
Denticnema striata	embedder	5	1	1	1	1	1	1	1	1	1	1	1	1	1
Denticnema striata	embedder	6	1	1	1	1	1	1	1	1	1	1	1	1	1
Denticnema striata	embedder	7	1	1	1	1	1	1	1	1	1	1	1	1	1
Denticnema striata	embedder	8	1	1	1	1	1	1	1	1	1	1	1	1	1
Denticnema striata	embedder	1	1	1	1	1	1	1	1	1	1	1	1	1	1
Denticnema striata	embedder	2	1	1	1	1	1	1	1	1	1	1	1	1	1
Denticnema striata	embedder	3	1	1	1	1	1	1	1	1	1	1	1	1	1
Denticnema striata	embedder	4	1	1	1	1	1	1	1	1	1	1	1	1	1
Denticnema striata	embedder	5	1	1	1	1	1	1	1	1	1	1	1	1	1
Denticnema striata	embedder	6	1	1	1	1	1	1	1	1	1	1	1	1	1
Denticnema striata	embedder	7	1	1	1	1	1	1	1	1	1	1	1	1	1
Denticnema striata	embedder	8	1	1	1	1	1	1	1	1	1	1	1	1	1
Denticnema striata	embedder	9	1	1	1	1	1	1	1	1	1	1	1	1	1
Denticnema striata	embedder	10	1	1	1	1	1	1	1	1	1	1	1	1	1
Denticnema striata	embedder	11	1	1	1	1	1	1	1	1	1	1	1	1	1
Denticnema striata	embedder	12	1	1	1	1	1	1	1	1	1	1	1	1	1
Denticnema striata	embedder	13	1	1	1	1	1	1	1	1	1	1	1	1	1
Denticnema striata	embedder	14	1	1	1	1	1	1	1	1	1	1	1	1	1
Denticnema striata	embedder	15	1	1	1	1	1	1	1	1	1	1	1	1	1
Denticnema striatula	embedder	1	1	1	0	1	1	1	1	1	1	0	1	1	1
Denticnema striatula	embedder	2	1	1	0	1	1	1	1	1	1	0	1	1	1
Denticnema striatula	embedder	3	1	1	0	1	1	1	1	1	1	0	1	1	1
Denticnema striatula	embedder	4	1	1	0	1	1	1	1	1	1	0	1	1	1
Denticnema striatula	embedder	5	1	1	0	1	1	1	1	1	1	0	1	1	1
Denticnema striatula	embedder	1	1	1	0	1	1	1	1	1	1	0	1	1	1
Denticnema striatula	embedder	2	1	1	0	1	1	1	1	1	1	0	1	1	1
Denticnema striatula	embedder	1	1	1	0	1	1	1	1	1	1	0	1	1	1
Denticnema striatula	embedder	2	1	1	0	1	1	1	1	1	1	0	1	1	1
Denticnema striatula	embedder	3	1	1	0	1	1	1	1	1	1	0	1	1	1
Denticnema striatula	embedder	4	1	1	0	1	1	1	1	1	1	0	1	1	1
Denticnema striatula	embedder	5	1	1	0	1	1	1	1	1	1	0	1	1	1
Denticnema striatula	embedder	1	1	1	0	1	1	1	1	1	1	0	1	1	1
Denticnema striatula	embedder	2	1	1	0	1	1	1	1	1	1	0	1	1	1
Denticnema striatula	embedder	3	1	1	0	1	1	1	1	1	1	0	1	1	1
Diaplochelus crassipes	embedder	1	0	1	0	0	1	0	0	0	0	0	0	0	0
Diaplochelus crassipes	embedder	1	0	1	0	0	1	0	0	0	0	0	0	0	0
Diaplochelus crassipes	embedder	1	0	1	0	0	1	0	0	0	0	0	0	0	0
Diaplochelus longipes	embedder	1	0	1	0	0	1	0	1	0	0	0	0	0	0
Diaplochelus longipes	embedder	1	0	1	0	0	1	0	1	0	0	0	0	0	0
Diaplochelus longipes	embedder	2	0	1	0	0	1	0	1	0	0	0	0	0	0
Diaplochelus longipes	embedder	1	0	1	0	0	1	0	1	0	0	0	0	0	0
Diaplochelus longipes	embedder	2	0	1	0	0	1	0	1	0	0	0	0	0	0
Diaplochelus longipes	embedder	1	0	1	0	0	1	0	1	0	0	0	0	0	0
Diaplochelus longipes	embedder	2	0	1	0	0	1	0	1	0	0	0	0	0	0
Diaplochelus longipes	embedder	3	0	1	0	0	1	0	1	0	0	0	0	0	0
Diaplochelus longipes	embedder	4	0	1	0	0	1	0	1	0	0	0	0	0	0
Diaplochelus longipes	embedder	1	0	1	0	0	1	0	1	0	0	0	0	1	0
Diaplochelus longipes	embedder	2	0	1	0	0	1	0	1	0	0	0	0	1	0
Diaplochelus longipes	embedder	1	0	1	0	0	1	0	1	0	0	0	0	1	0
Diaplochelus longipes	embedder	1	0	1	0	0	1	0	1	0	0	0	0	1	0
Diaplochelus longipes	embedder	2	0	1	0	0	1	0	1	0	0	0	0	1	0
Diaplochelus longipes	embedder	3	0	1	0	0	1	0	1	0	0	0	0	1	0
Diaplochelus longipes	embedder	4	0	1	0	0	1	0	1	0	0	0	0	1	0
Diaplochelus longipes	embedder	5	0	1	0	0	1	0	1	0	0	0	0	1	0
Diaplochelus longipes	embedder	6	0	1	0	0	1	0	1	0	0	0	0	1	0
Diaplochelus longipes	embedder	7	0	1	0	0	1	0	1	0	0	0	0	1	0
Diaplochelus longipes	embedder	8	0	1	0	0	1	0	1	0	0	0	0	1	0
Diaplochelus longipes	embedder	9	0	1	0	0	1	0	1	0	0	0	0	1	0
Diaplochelus longipes	embedder	10	0	1	0	0	1	0	1	0	0	0	0	1	0
Diaplochelus longipes	embedder	11	0	1	0	0	1	0	1	0	0	0	0	1	0
Diaplochelus longipes	embedder	12	0	1	0	0	1	0	1	0	0	0	0	1	0
Diaplochelus longipes	embedder	13	0	1	0	0	1	0	1	0	0	0	0	1	0
Diaplochelus longipes	embedder	14	0	1	0	0	1	0	1	0	0	0	0	1	0
Diaplochelus longipes	embedder	15	0	1	0	0	1	0	1	0	0	0	0	1	0
Diaplochelus longipes	embedder	16	0	1	0	0	1	0	1	0	0	0	0	1	0
Diaplochelus longipes	embedder	17	0	1	0	0	1	0	1	0	0	0	0	1	0
Diaplochelus longipes	embedder	18	0	1	0	0	1	0	1	0	0	0	0	1	0
Diaplochelus longipes	embedder	19	0	1	0	0	1	0	1	0	0	0	0	1	0
Diaplochelus longipes	embedder	1	0	1	0	0	1	0	1	0	0	0	0	0	0
Diaplochelus longipes	embedder	1	0	1	0	0	1	0	1	0	0	0	0	0	0
Diaplochelus longipes	embedder	2	0	1	0	0	1	0	1	0	0	0	0	0	0
Diaplochelus longipes	embedder	3	0	1	0	0	1	0	1	0	0	0	0	0	0
Diaplochelus longipes	embedder	4	0	1	0	0	1	0	1	0	0	0	0	0	0
Diaplochelus longipes	embedder	5	0	1	0	0	1	0	1	0	0	0	0	0	0
Diaplochelus longipes	embedder	6	0	1	0	0	1	0	1	0	0	0	0	0	0
Diaplochelus longipes	embedder	7	0	1	0	0	1	0	1	0	0	0	0	0	0
Diaplochelus longipes	embedder	8	0	1	0	0	1	0	1	0	0	0	0	0	0
Diaplochelus longipes	embedder	1	0	1	0	0	1	0	1	0	0	0	0	0	0
Diaplochelus longipes	embedder	2	0	1	0	0	1	0	1	0	0	0	0	0	0
Diaplochelus longipes	embedder	3	0	1	0	0	1	0	1	0	0	0	0	0	0
Diaplochelus longipes	embedder	4	0	1	0	0	1	0	1	0	0	0	0	0	0
Diaplochelus longipes	embedder	5	0	1	0	0	1	0	1	0	0	0	0	0	0
Diaplochelus longipes	embedder	6	0	1	0	0	1	0	1	0	0	0	0	0	0
Diaplochelus longipes	embedder	7	0	1	0	0	1	0	1	0	0	0	0	0	0
Diaplochelus longipes	embedder	8	0	1	0	0	1	0	1	0	0	0	0	0	0
Diaplochelus longipes	embedder	9	0	1	0	0	1	0	1	0	0	0	0	0	0
Diaplochelus longipes	embedder	10	0	1	0	0	1	0	1	0	0	0	0	0	0
Diaplochelus longipes	embedder	11	0	1	0	0	1	0	1	0	0	0	0	0	0
Diaplochelus longipes	embedder	12	0	1	0	0	1	0	1	0	0	0	0	0	0
Diaplochelus longipes	embedder	13	0	1	0	0	1	0	1	0	0	0	0	0	0
Diaplochelus longipes	embedder	14	0	1	0	0	1	0	1	0	0	0	0	0	0
Diaplochelus sp.n.1	embedder	1	0	1	0	0	1	0	1	0	0	0	1	1	0
Dichelus acanthopus	embedder	1	1	1	1	1	1	1	1	1	0	0	1	1	1
Dichelus acanthopus	embedder	2	1	1	1	1	1	1	1	1	0	0	1	1	1
Dichelus acanthopus	embedder	3	1	1	1	1	1	1	1	1	0	0	1	1	1
Dichelus acanthopus	embedder	4	1	1	1	1	1	1	1	1	0	0	1	1	1
Dichelus acanthopus	embedder	1	1	1	1	1	1	1	1	1	0	0	1	1	1
Dichelus acanthopus	embedder	1	1	1	1	1	1	1	1	1	0	0	1	1	1
Dichelus acanthopus	embedder	2	1	1	1	1	1	1	1	1	0	0	1	1	1
Dichelus albolineatus	embedder	1	1	1	1	1	1	1	1	0	0	0	1	1	1
Dichelus analis	embedder	1	1	1	0	1	1	0	1	1	0	0	1	1	0
Dichelus armipes	embedder	1	1	1	1	1	1	1	1	1	0	0	0	1	0
Dichelus armipes	embedder	2	1	1	1	1	1	1	1	1	0	0	0	1	0
Dichelus armipes	embedder	3	1	1	1	1	1	1	1	1	0	0	0	1	0
Dichelus armipes	embedder	4	1	1	1	1	1	1	1	1	0	0	0	1	0
Dichelus armipes	embedder	1	1	1	1	1	1	1	1	1	0	0	0	1	0
Dichelus armipes	embedder	2	1	1	1	1	1	1	1	1	0	0	0	1	0
Dichelus armipes	embedder	3	1	1	1	1	1	1	1	1	0	0	0	1	0
Dichelus armipes	embedder	4	1	1	1	1	1	1	1	1	0	0	0	1	0
Dichelus armipes	embedder	5	1	1	1	1	1	1	1	1	0	0	0	1	0
Dichelus auricollis	embedder	1	1	1	1	1	1	1	1	1	0	1	1	1	0
Dichelus auricollis	embedder	1	1	1	1	1	1	1	1	1	0	1	1	1	0
Dichelus denticeps	embedder	1	1	1	0	1	1	1	1	1	0	0	0	1	1
Dichelus denticeps	embedder	1	1	1	0	1	1	1	1	1	0	0	0	0	0
Dichelus denticeps	embedder	2	1	1	0	1	1	1	1	1	0	0	0	0	0
Dichelus denticeps	embedder	3	1	1	0	1	1	1	1	1	0	0	0	0	0
Dichelus denticeps	embedder	4	1	1	0	1	1	1	1	1	0	0	0	0	0
Dichelus denticeps	embedder	5	1	1	0	1	1	1	1	1	0	0	0	0	0
Dichelus dentipes	embedder	1	1	1	1	1	1	1	1	1	0	0	1	1	1
Dichelus dentipes	embedder	2	1	1	1	1	1	1	1	1	0	0	1	1	1
Dichelus dentipes	embedder	3	1	1	1	1	1	1	1	1	0	0	1	1	1
Dichelus dentipes	embedder	4	1	1	1	1	1	1	1	1	0	0	1	1	1
Dichelus dentipes	embedder	5	1	1	1	1	1	1	1	1	0	0	1	1	1
Dichelus dentipes	embedder	6	1	1	1	1	1	1	1	1	0	0	1	1	1
Dichelus dentipes	embedder	7	1	1	1	1	1	1	1	1	0	0	1	1	1
Dichelus dentipes	embedder	8	1	1	1	1	1	1	1	1	0	0	1	1	1
Dichelus dentipes	embedder	9	1	1	1	1	1	1	1	1	0	0	1	1	1
Dichelus dentipes	embedder	1	1	1	1	1	1	1	1	1	0	0	1	1	1
Dichelus dentipes	embedder	2	1	1	1	1	1	1	1	1	0	0	1	1	1
Dichelus dentipes	embedder	1	1	1	1	1	1	1	1	1	0	0	1	1	1
Dichelus dentipes	embedder	2	1	1	1	1	1	1	1	1	0	0	1	1	1
Dichelus expansus	embedder	1	1	1	1	1	1	1	1	1	0	0	1	1	1
Dichelus expansus	embedder	2	1	1	1	1	1	1	1	1	0	0	1	1	1
Dichelus expansus	embedder	1	1	1	1	1	1	1	1	1	0	0	1	1	1
Dichelus expansus	embedder	1	1	1	1	1	1	1	1	1	0	0	1	1	1
Dichelus expansus	embedder	1	1	1	1	1	1	1	1	1	0	0	1	1	1
Dichelus expansus	embedder	2	1	1	1	1	1	1	1	1	0	0	1	1	1
Dichelus expansus	embedder	3	1	1	1	1	1	1	1	1	0	0	1	1	1
Dichelus expansus	embedder	4	1	1	1	1	1	1	1	1	0	0	1	1	1
Dichelus expansus	embedder	5	1	1	1	1	1	1	1	1	0	0	1	1	1
Dichelus expansus	embedder	6	1	1	1	1	1	1	1	1	0	0	1	1	1
Dichelus expansus	embedder	1	1	1	1	1	1	1	1	1	0	0	1	1	1
Dichelus expansus	embedder	2	1	1	1	1	1	1	1	1	0	0	1	1	1
Dichelus expansus	embedder	3	1	1	1	1	1	1	1	1	0	0	1	1	1
Dichelus expansus	embedder	4	1	1	1	1	1	1	1	1	0	0	1	1	1
Dichelus expansus	embedder	5	1	1	1	1	1	1	1	1	0	0	1	1	1
Dichelus expansus	embedder	6	1	1	1	1	1	1	1	1	0	0	1	1	1
Dichelus expansus	embedder	7	1	1	1	1	1	1	1	1	0	0	1	1	1
Dichelus expansus	embedder	1	1	1	1	1	1	1	1	1	0	0	1	1	1
Dichelus expansus	embedder	2	1	1	1	1	1	1	1	1	0	0	1	1	1
Dichelus expansus	embedder	3	1	1	1	1	1	1	1	1	0	0	1	1	1
Dichelus expansus	embedder	4	1	1	1	1	1	1	1	1	0	0	1	1	1
Dichelus holosericeus	embedder	1	1	1	1	1	0	1	1	1	0	0	0	1	1
Dichelus holosericeus	embedder	2	1	1	1	1	0	1	1	1	0	0	0	1	1
Dichelus holosericeus	embedder	3	1	1	1	1	0	1	1	1	0	0	1	1	1
Dichelus holosericeus	embedder	4	1	1	1	1	0	1	1	1	0	0	1	1	1
Dichelus holosericeus	embedder	5	1	1	1	1	0	1	1	1	0	0	1	1	1
Dichelus holosericeus	embedder	1	1	1	1	1	0	1	1	1	0	0	1	1	1
Dichelus holosericeus	embedder	2	1	1	1	1	0	1	1	1	0	0	1	1	1
Dichelus holosericeus	embedder	1	1	1	1	1	0	1	1	1	0	0	1	1	1
Dichelus holosericeus	embedder	1	1	1	1	1	0	1	1	1	0	0	1	1	1
Dichelus holosericeus	embedder	2	1	1	1	1	0	1	1	1	0	0	1	1	1
Dichelus holosericeus	embedder	3	1	1	1	1	0	1	1	1	0	0	1	1	1
Dichelus holosericeus	embedder	4	1	1	1	1	0	1	1	1	0	0	1	1	1
Dichelus holosericeus	embedder	1	1	1	1	1	0	1	1	1	0	0	0	1	1
Dichelus holosericeus	embedder	2	1	1	1	1	0	1	1	1	0	0	1	1	1
Dichelus holosericeus	embedder	1	1	1	1	1	0	1	1	1	0	0	1	1	1
Dichelus holosericeus	embedder	2	1	1	1	1	0	1	1	1	0	0	1	1	1
Dichelus holosericeus	embedder	1	1	1	1	1	0	1	1	1	0	0	1	1	1
Dichelus holosericeus	embedder	2	1	1	1	1	0	1	1	1	0	0	1	1	1
Dichelus holosericeus	embedder	1	1	1	1	1	0	1	1	1	0	0	0	1	1
Dichelus holosericeus	embedder	2	1	1	1	1	0	1	1	1	0	0	1	1	1
Dichelus holosericeus	embedder	3	1	1	1	1	0	1	1	1	0	0	1	1	1
Dichelus holosericeus	embedder	4	1	1	1	1	0	1	1	1	0	0	1	1	1
Dichelus holosericeus	embedder	5	1	1	1	1	0	1	1	1	0	0	1	1	1
Dichelus ictericus	embedder	1	1	1	1	1	1	1	1	1	0	1	1	1	0
Dichelus ictericus	embedder	1	1	1	1	1	1	1	1	1	0	0	1	1	1
Dichelus ictericus	embedder	1	1	1	1	1	1	1	1	1	0	1	1	1	0
Dichelus laticollis	embedder	1	1	1	1	0	1	1	0	0	0	0	0	1	0
Dichelus laticollis	embedder	2	1	1	1	0	1	1	0	0	0	0	0	1	0
Dichelus laticollis	embedder	3	1	1	1	0	1	1	0	0	0	0	0	1	0
Dichelus laticollis	embedder	4	1	1	1	0	1	1	0	0	0	0	0	1	0
Dichelus sp.n.1	embedder	1	1	1	1	1	1	1	1	1	0	1	1	1	1
Dichelus sp.n.1	embedder	2	1	1	1	1	1	1	1	1	0	1	1	1	1
Dichelus villosus	embedder	1	1	1	1	1	1	1	1	0	1	0	1	1	0
Dichelus villosus	embedder	2	1	1	1	1	1	1	1	0	1	0	1	1	0
Dichelus villosus	embedder	1	1	1	1	1	1	1	1	0	1	0	1	1	0
Dichelus villosus	embedder	2	1	1	1	1	1	1	1	0	1	0	1	1	0
Dichelus villosus	embedder	3	1	1	1	1	1	1	1	0	1	0	1	1	0
Dichelus villosus	embedder	4	1	1	1	1	1	1	1	0	1	0	1	1	0
Dichelus villosus	embedder	5	1	1	1	1	1	1	1	0	1	0	1	1	0
Dichelus villosus	embedder	6	1	1	1	1	1	1	1	0	1	0	1	1	0
Dichelus villosus	embedder	1	1	1	1	1	1	1	1	0	1	0	1	1	0
Dichelus villosus	embedder	2	1	1	1	1	1	1	1	0	1	0	1	1	0
Dichelus villosus	embedder	1	1	1	1	1	1	1	1	0	1	0	1	1	0
Dichelus villosus	embedder	1	1	1	1	1	1	1	1	0	1	0	0	1	0
Dichelus villosus	embedder	2	1	1	1	1	1	1	1	0	1	0	1	1	0
Dichelus villosus spp. luteopygus	embedder	1	1	1	1	1	1	1	1	0	1	0	1	1	0
Dichelus villosus spp. luteopygus	embedder	2	1	1	1	1	1	1	1	0	1	0	1	1	0
Dichelus villosus spp. luteopygus	embedder	3	1	1	1	1	1	1	1	0	1	0	1	1	0
Dichelus villosus spp. luteopygus	embedder	4	1	1	1	1	1	1	1	0	1	0	1	1	0
Dichelus villosus spp. luteopygus	embedder	5	1	1	1	1	1	1	1	0	1	0	1	1	0
Dichelus villosus spp. luteopygus	embedder	6	1	1	1	1	1	1	1	0	1	0	1	1	0
Dicranocnemus ardus	embedder	1	0	0	0	0	0	0	0	0	0	0	0	1	0
Dicranocnemus hypocrita	embedder	1	1	0	0	0	0	0	1	0	0	0	1	0	0
Dicranocnemus hypocrita	embedder	2	1	0	0	0	0	0	1	0	0	0	1	0	0
Dicranocnemus hypocrita	embedder	1	1	0	0	0	0	0	1	0	0	0	1	0	0
Dicranocnemus hypocrita	embedder	2	1	0	0	0	0	0	1	0	0	0	1	0	0
Dicranocnemus hypocrita	embedder	1	1	0	0	0	0	0	1	0	0	0	1	0	0
Dicranocnemus mendicus	embedder	1	1	0	0	1	0	0	1	0	0	1	1	1	0
Dicranocnemus mendicus	embedder	2	1	0	0	1	0	0	1	0	0	1	1	1	0
Dicranocnemus mendicus	embedder	1	1	0	0	1	0	0	1	0	0	1	1	1	0
Dicranocnemus mendicus	embedder	2	1	0	0	1	0	0	1	0	0	1	1	1	0
Dicranocnemus mendicus	embedder	3	1	0	0	1	0	0	1	0	0	1	1	1	0
Dicranocnemus mendicus	embedder	4	1	0	0	1	0	0	1	0	0	1	1	1	0
Dicranocnemus mendicus	embedder	5	1	0	0	1	0	0	1	0	0	1	1	1	0
Dicranocnemus mendicus	embedder	6	1	0	0	1	0	0	1	0	0	1	1	1	0
Dicranocnemus mendicus	embedder	7	1	0	0	1	0	0	1	0	0	1	1	1	0
Dicranocnemus mendicus	embedder	8	1	0	0	1	0	0	1	0	0	1	1	1	0
Dicranocnemus mendicus	embedder	9	1	0	0	1	0	0	1	0	0	1	1	1	0
Dicranocnemus mendicus	embedder	1	1	0	0	1	0	0	1	0	0	1	1	1	0
Dicranocnemus mendicus	embedder	2	1	0	0	1	0	0	1	0	0	1	1	1	0
Dicranocnemus mendicus	embedder	1	1	0	0	1	0	0	1	0	0	1	0	1	0
Dicranocnemus mendicus	embedder	1	1	0	0	1	0	0	1	0	0	1	1	1	0
Dicranocnemus mendicus	embedder	2	1	0	0	1	0	0	1	0	0	1	1	1	0
Dicranocnemus mendicus	embedder	3	1	0	0	1	0	0	1	0	0	1	1	1	0
Dicranocnemus mendicus	embedder	1	1	0	0	1	0	0	1	0	0	1	1	1	0
Dicranocnemus mendicus	embedder	2	1	0	0	1	0	0	1	0	0	1	1	1	0
Dicranocnemus natalensis	embedder	1	0	0	0	0	0	0	1	0	0	0	0	1	0
Dicranocnemus nudus	embedder	1	0	0	0	0	0	0	0	0	0	0	0	0	0
Dicranocnemus pulcher	embedder	1	0	0	0	0	0	0	1	0	0	0	1	1	0
Dicranocnemus pulcher	embedder	1	1	0	0	1	0	0	0	0	0	1	1	0	0
Dicranocnemus pulcher	embedder	1	1	0	0	1	0	0	0	0	0	1	1	0	0
Dicranocnemus pulcher	embedder	2	1	0	0	1	0	0	0	0	0	1	1	0	0
Dicranocnemus pulcher	embedder	3	1	0	0	1	0	0	0	0	0	1	1	0	0
Dicranocnemus pulcher	embedder	4	1	0	0	1	0	0	0	0	0	1	1	0	0
Dicranocnemus pulcher	embedder	5	1	0	0	1	0	0	0	0	0	1	1	0	0
Dicranocnemus pulcher	embedder	6	1	0	0	1	0	0	0	0	0	1	1	0	0
Dicranocnemus pulcher	embedder	7	1	0	0	1	0	0	0	0	0	1	1	0	0
Dicranocnemus pulcher	embedder	8	1	0	0	1	0	0	0	0	0	1	1	0	0
Dicranocnemus pulcher	embedder	9	1	0	0	1	0	0	0	0	0	1	1	0	0
Dicranocnemus pulcher	embedder	10	1	0	0	1	0	0	0	0	0	1	1	0	0
Dicranocnemus pulcher	embedder	11	1	0	0	1	0	0	0	0	0	1	1	0	0
Dicranocnemus pulcher	embedder	12	1	0	0	1	0	0	0	0	0	1	1	0	0
Dicranocnemus pulcher	embedder	13	1	0	0	1	0	0	0	0	0	1	1	0	0
Dicranocnemus pulcher	embedder	14	1	0	0	1	0	0	0	0	0	1	1	0	0
Dicranocnemus pulcher	embedder	15	1	0	0	1	0	0	0	0	0	1	1	0	0
Dicranocnemus pulverulentus	embedder	1	0	0	0	0	0	0	1	0	0	0	1	1	1
Dicranocnemus sp.n.1	embedder	1	0	0	0	1	1	0	1	1	0	1	1	0	0
Dicranocnemus sp.n.1	embedder	2	0	0	0	1	1	0	1	1	0	1	1	0	0
Dicranocnemus sp.n.1	embedder	1	1	1	0	1	0	0	1	0	0	1	0	0	0
Dicranocnemus spiniceps	embedder	1	1	1	0	1	1	0	1	1	0	0	1	1	1
Dicranocnemus spiniceps	embedder	2	1	1	0	1	1	0	1	1	0	0	1	1	1
Dicranocnemus squamosus	embedder	1	1	0	0	1	0	0	1	0	0	1	1	0	0
Dicranocnemus squamosus	embedder	1	1	0	0	1	0	0	1	0	0	0	1	0	0
Dicranocnemus squamosus	embedder	1	1	0	0	1	0	0	1	0	0	1	1	1	0
Dicranocnemus squamosus	embedder	2	1	0	0	1	0	0	1	0	0	1	1	1	0
Dicranocnemus squamosus	embedder	3	1	0	0	1	0	0	1	0	0	1	1	1	0
Dicranocnemus squamulatus	embedder	1	0	0	0	0	0	0	0	0	0	0	0	0	0
Dicranocnemus squamulatus	embedder	2	0	0	0	0	0	0	0	0	0	0	0	0	0
Dicranocnemus squamulatus	embedder	3	0	0	0	0	0	0	0	0	0	0	0	0	0
Dicranocnemus squamulatus	embedder	1	0	0	0	0	0	0	1	0	0	0	1	0	0
Dicranocnemus squamulatus	embedder	2	0	0	0	0	0	0	1	0	0	0	1	0	0
Dicranocnemus sulcicollis	embedder	1	1	1	0	1	1	0	1	1	0	1	1	1	1
Dicranocnemus sulcicollis	embedder	2	1	1	0	1	1	0	1	1	0	1	1	1	1
Dicranocnemus sulcicollis ssp. niger	embedder	1	1	0	0	1	0	0	1	0	0	0	0	1	0
Dicranocnemus sulcicollis ssp. niger	embedder	2	1	0	0	1	0	0	1	0	0	0	0	1	0
Dicranocnemus sulcicollis ssp. niger	embedder	3	1	0	0	1	0	0	1	0	0	0	0	1	0
Dicranocnemus sulcicollis ssp. niger	embedder	1	1	0	0	1	0	0	1	0	0	0	0	1	0
Dicranocnemus sulcicollis ssp. niger	embedder	2	1	0	0	1	0	0	1	0	0	0	0	1	0
Dolichiomicroscelis gracilis	embedder	1	1	0	0	1	1	0	1	1	0	0	0	1	0
Dolichiomicroscelis sp.n.1	embedder	1	1	1	0	1	1	0	0	1	0	1	1	0	0
Dolichiomicroscelis sp.n.2	embedder	1	1	1	0	1	0	0	1	1	0	1	1	0	0
Dolichiomicroscelis sp.n.2	embedder	2	1	1	0	1	0	0	1	1	0	1	1	0	0
Eriesthis decora	non-embedder	1	0	0	0	0	0	0	0	0	0	0	0	1	0
Eriesthis decora	non-embedder	2	0	0	0	0	0	0	0	0	0	0	0	1	0
Eriesthis decora	non-embedder	3	0	0	0	0	0	0	0	0	0	0	0	1	0
Eriesthis decora	non-embedder	4	0	0	0	0	0	0	0	0	0	0	0	1	0
Eriesthis decora	non-embedder	5	0	0	0	0	0	0	0	0	0	0	0	1	0
Eriesthis decora	non-embedder	6	0	0	0	0	0	0	0	0	0	0	0	1	0
Eriesthis decora	non-embedder	7	0	0	0	0	0	0	0	0	0	0	0	1	0
Eriesthis decora	non-embedder	8	0	0	0	0	0	0	0	0	0	0	0	1	0
Eriesthis decora	non-embedder	9	0	0	0	0	0	0	0	0	0	0	0	1	0
Eriesthis decora	non-embedder	10	0	0	0	0	0	0	0	0	0	0	0	1	0
Eriesthis fallax	non-embedder	1	0	0	0	0	0	0	0	0	0	0	0	0	0
Eriesthis fallax	non-embedder	2	0	0	0	0	0	0	0	0	0	0	0	0	0
Eriesthis fallax	non-embedder	3	0	0	0	0	0	0	0	0	0	0	0	0	0
Eriesthis fallax	non-embedder	4	0	0	0	0	0	0	0	0	0	0	0	0	0
Eriesthis fallax	non-embedder	1	0	0	0	0	0	0	0	0	0	0	0	0	0
Eriesthis guttata	non-embedder	1	0	0	0	0	0	0	0	0	0	0	0	1	0
Eriesthis guttata	non-embedder	2	0	0	0	0	0	0	0	0	0	0	0	1	0
Eriesthis guttata	non-embedder	3	0	0	0	0	0	0	0	0	0	0	0	1	0
Eriesthis guttata	non-embedder	4	0	0	0	0	0	0	0	0	0	0	0	1	0
Eriesthis guttata	non-embedder	1	0	0	0	0	0	0	0	0	0	0	0	1	0
Eriesthis guttata	non-embedder	2	0	0	0	0	0	0	0	0	0	0	0	1	0
Eriesthis guttata	non-embedder	1	0	0	0	0	0	0	0	0	0	0	0	1	0
Eriesthis guttata	non-embedder	2	0	0	0	0	0	0	0	0	0	0	0	1	0
Eriesthis guttata	non-embedder	3	0	0	0	0	0	0	0	0	0	0	0	1	0
Eriesthis guttata	non-embedder	4	0	0	0	0	0	0	0	0	0	0	0	1	0
Eriesthis guttata	non-embedder	5	0	0	0	0	0	0	0	0	0	0	0	1	0
Eriesthis guttata	non-embedder	6	0	0	0	0	0	0	0	0	0	0	0	1	0
Eriesthis guttata	non-embedder	7	0	0	0	0	0	0	0	0	0	0	0	1	0
Eriesthis guttata	non-embedder	1	0	0	0	0	0	0	0	0	0	0	0	1	0
Eriesthis guttata	non-embedder	1	0	0	0	0	0	0	0	0	0	0	0	1	0
Eriesthis guttata	non-embedder	1	0	0	0	0	0	0	0	0	0	0	0	1	0
Eriesthis guttata	non-embedder	2	0	0	0	0	0	0	0	0	0	0	0	1	0
Eriesthis guttata	non-embedder	1	0	0	0	0	0	0	0	0	0	0	0	1	0
Eriesthis hessei	non-embedder	1	0	0	0	0	0	0	0	0	0	0	0	0	0
Eriesthis hypocrita	non-embedder	1	0	0	0	0	0	0	0	0	0	0	0	0	0
Eriesthis hypocrita	non-embedder	1	0	0	0	0	0	0	0	0	0	0	0	0	0
Eriesthis hypocrita	non-embedder	2	0	0	0	0	0	0	0	0	0	0	0	0	0
Eriesthis hypocrita	non-embedder	3	0	0	0	0	0	0	0	0	0	0	0	0	0
Eriesthis hypocrita	non-embedder	4	0	0	0	0	0	0	0	0	0	0	0	0	0
Eriesthis hypocrita	non-embedder	1	0	0	0	0	0	0	0	0	0	0	0	0	0
Eriesthis oberprieleri	non-embedder	1	0	0	0	0	0	0	0	0	0	0	0	1	0
Eriesthis oberprieleri	non-embedder	1	0	0	0	0	0	0	0	0	0	0	0	1	0
Eriesthis oberprieleri	non-embedder	2	0	0	0	0	0	0	0	0	0	0	0	1	0
Eriesthis oberprieleri	non-embedder	3	0	0	0	0	0	0	0	0	0	0	0	1	0
Eriesthis pusilla	non-embedder	1	0	0	0	0	0	0	0	0	0	0	0	1	0
Eriesthis semihirta	non-embedder	1	0	0	0	0	0	0	0	0	0	0	0	1	0
Eriesthis stigmatica	non-embedder	1	0	0	0	0	0	0	0	0	0	0	0	1	0
Eriesthis stigmatica	non-embedder	2	0	0	0	0	0	0	0	0	0	0	0	1	0
Eriesthis stigmatica	non-embedder	3	0	0	0	0	0	0	0	0	0	0	0	1	0
Eriesthis stigmatica	non-embedder	4	0	0	0	0	0	0	0	0	0	0	0	1	0
Eriesthis stigmatica	non-embedder	5	0	0	0	0	0	0	0	0	0	0	0	1	0
Eriesthis stigmatica	non-embedder	6	0	0	0	0	0	0	0	0	0	0	0	1	0
Eriesthis stigmatica	non-embedder	1	0	0	0	0	0	0	0	0	0	0	0	1	0
Eriesthis stigmatica	non-embedder	2	0	0	0	0	0	0	0	0	0	0	0	1	0
Eriesthis vulpina	non-embedder	1	0	0	0	0	0	0	0	0	0	0	0	0	0
Eriesthis vulpina	non-embedder	1	0	0	0	0	0	0	0	0	0	0	0	0	0
Eriesthis vulpina	non-embedder	2	0	0	0	0	0	0	0	0	0	0	0	0	0
Eriesthis vulpina	non-embedder	1	0	0	0	0	0	0	0	0	0	0	0	0	0
Gen.n.1 sp.n.1	embedder	1	1	0	0	1	0	0	1	0	0	0	0	1	0
Gen.n.1 sp.n.1	embedder	2	1	0	0	1	0	0	1	0	0	0	0	1	0
Gen.n.1 sp.n.1	embedder	3	1	0	0	1	0	0	1	0	0	0	0	1	0
Gen.n.1 sp.n.1	embedder	4	1	0	0	1	0	0	1	0	0	0	0	1	0
Gen.n.1 sp.n.1	embedder	5	1	0	0	1	0	0	1	0	0	0	0	1	0
Gen.n.1 sp.n.1	embedder	6	1	0	0	1	0	0	1	0	0	0	0	1	0
Gen.n.1 sp.n.1	embedder	7	1	0	0	1	0	0	1	0	0	0	0	1	0
Gen.n.1 sp.n.1	embedder	8	1	0	0	1	0	0	1	0	0	0	0	1	0
Gen.n.1 sp.n.1	embedder	9	1	0	0	1	0	0	1	0	0	0	0	1	0
Gen.n.1 sp.n.1	embedder	10	1	0	0	1	0	0	1	0	0	0	0	1	0
Gen.n.1 sp.n.1	embedder	11	1	0	0	1	0	0	1	0	0	0	0	1	0
Gen.n.1 sp.n.1	embedder	12	1	0	0	1	0	0	1	0	0	0	0	1	0
Gen.n.1 sp.n.1	embedder	13	1	0	0	1	0	0	1	0	0	0	0	1	0
Gen.n.1 sp.n.1	embedder	14	1	0	0	1	0	0	1	0	0	0	0	1	0
Gen.n.1 sp.n.1	embedder	15	1	0	0	1	0	0	1	0	0	0	0	1	0
Gen.n.1 sp.n.1	embedder	16	1	0	0	1	0	0	1	0	0	0	0	1	0
Gen.n.1 sp.n.1	embedder	17	1	0	0	1	0	0	1	0	0	0	0	1	0
Gen.n.1 sp.n.1	embedder	18	1	0	0	1	0	0	1	0	0	0	0	1	0
Gen.n.1 sp.n.1	embedder	19	1	0	0	1	0	0	1	0	0	0	0	1	0
Gen.n.1 sp.n.1	embedder	20	1	0	0	1	0	0	1	0	0	0	0	1	0
Gen.n.1 sp.n.1	embedder	21	1	0	0	1	0	0	1	0	0	0	0	1	0
Gen.n.1 sp.n.1	embedder	22	1	0	0	1	0	0	1	0	0	0	0	1	0
Gen.n.1 sp.n.1	embedder	23	1	0	0	1	0	0	1	0	0	0	0	1	0
Gen.n.1 sp.n.1	embedder	24	1	0	0	1	0	0	1	0	0	0	0	1	0
Gen.n.2 sp.n.1	embedder	1	1	1	0	1	1	0	1	0	0	0	0	1	0
Gen.n.2 sp.n.1	embedder	2	1	1	0	1	1	0	1	0	0	0	0	1	0
Gen.n.2 sp.n.1	embedder	3	1	1	0	1	1	0	1	0	0	0	0	1	0
Gen.n.2 sp.n.1	embedder	4	1	1	0	1	1	0	1	0	0	0	0	1	0
Gen.n.2 sp.n.1	embedder	5	1	1	0	1	1	0	1	0	0	0	0	1	0
Gen.n.2 sp.n.1	embedder	6	1	1	0	1	1	0	1	0	0	0	0	1	0
Gen.n.2 sp.n.1	embedder	7	1	1	0	1	1	0	1	0	0	0	0	1	0
Gen.n.2 sp.n.1	embedder	8	1	1	0	1	1	0	1	0	0	0	0	1	0
Gen.n.3 sp.n.1	embedder	1	1	0	0	1	1	0	1	1	0	0	0	0	1
Gen.n.3 sp.n.1	embedder	2	1	0	0	1	1	0	1	1	0	0	0	0	1
Gen.n.3 sp.n.1	embedder	3	1	0	0	1	1	0	1	1	0	0	0	0	1
Gen.n.3 sp.n.1	embedder	4	1	0	0	1	1	0	1	1	0	0	0	0	1
Gen.n.3 sp.n.1	embedder	5	1	0	0	1	1	0	1	1	0	0	0	0	1
Gen.n.3 sp.n.1	embedder	6	1	0	0	1	1	0	1	1	0	0	0	0	1
Gen.n.3 sp.n.1	embedder	7	1	0	0	1	1	0	1	1	0	0	0	0	1
Gen.n.3 sp.n.1	embedder	8	1	0	0	1	1	0	1	1	0	0	0	0	1
Gen.n.3 sp.n.1	embedder	9	1	0	0	1	1	0	1	1	0	0	0	0	1
Gen.n.3 sp.n.1	embedder	10	1	0	0	1	1	0	1	1	0	0	0	0	1
Gen.n.3 sp.n.1	embedder	11	1	0	0	1	1	0	1	1	0	0	0	0	1
Gen.n.3 sp.n.1	embedder	1	1	0	0	1	1	0	1	1	0	0	0	0	1
Gen.n.3 sp.n.1	embedder	2	1	0	0	1	1	0	1	1	0	0	0	0	1
Gen.n.3 sp.n.1	embedder	3	1	0	0	1	1	0	1	1	0	0	0	0	1
Gen.n.3 sp.n.1	embedder	4	1	0	0	1	1	0	1	1	0	0	0	0	1
Gymnoloma atomaria	embedder	1	1	0	0	0	1	0	1	0	0	0	0	1	0
Gymnoloma atomaria	embedder	2	1	0	0	0	1	0	1	0	0	0	0	1	0
Gymnoloma atomaria	embedder	3	1	0	0	0	1	0	1	0	0	0	0	1	0
Gymnoloma atomaria	embedder	4	1	0	0	0	1	0	1	0	0	0	0	1	0
Gymnoloma atomaria	embedder	5	1	0	0	0	1	0	1	0	0	0	0	1	0
Gymnoloma atomaria	embedder	1	1	0	0	0	1	0	1	0	0	0	0	1	0
Gymnoloma atomaria	embedder	2	1	0	0	0	1	0	1	0	0	0	0	1	0
Gymnoloma atomaria	embedder	1	1	0	0	0	1	0	1	0	0	0	0	1	0
Gymnoloma atomaria	embedder	1	1	0	0	0	1	0	1	0	0	0	0	1	0
Gymnoloma atomaria	embedder	2	1	0	0	0	1	0	1	0	0	0	0	1	0
Gymnoloma atomaria	embedder	3	1	0	0	0	1	0	1	0	0	0	0	1	0
Gymnoloma atomaria	embedder	4	1	0	0	0	1	0	1	0	0	0	0	1	0
Gymnoloma femorata	embedder	1	1	1	1	1	0	0	1	1	0	0	0	0	0
Gymnoloma femorata	embedder	2	1	1	1	1	0	0	1	1	0	0	0	0	0
Gymnoloma femorata	embedder	3	1	1	1	1	0	0	1	1	0	0	0	0	0
Gymnoloma femorata	embedder	4	1	1	1	1	0	0	1	1	0	0	0	0	0
Gymnoloma femorata	embedder	5	1	1	1	1	0	0	1	1	0	0	0	0	0
Gymnoloma femorata	embedder	6	1	1	1	1	0	0	1	1	0	0	0	0	0
Gymnoloma femorata	embedder	7	1	1	1	1	0	0	1	1	0	0	0	0	0
Gymnoloma femorata	embedder	8	1	1	1	1	0	0	1	1	0	0	0	0	0
Gymnoloma femorata	embedder	9	1	1	1	1	0	0	1	1	0	0	0	0	0
Gymnoloma femorata	embedder	10	1	1	1	1	0	0	1	1	0	0	0	0	0
Gymnoloma femorata	embedder	11	1	1	1	1	0	0	1	1	0	0	0	0	0
Gymnoloma femorata	embedder	12	1	1	1	1	0	0	1	1	0	0	0	0	0
Gymnoloma femorata	embedder	1	1	1	1	1	0	0	1	1	0	0	0	0	0
Gymnoloma femorata	embedder	2	1	1	1	1	0	0	1	1	0	0	0	0	0
Gymnoloma femorata	embedder	3	1	1	1	1	0	0	1	1	0	0	0	0	0
Gymnoloma femorata	embedder	4	1	1	1	1	0	0	1	1	0	0	0	0	0
Gymnoloma femorata	embedder	5	1	1	1	1	0	0	1	1	0	0	0	0	0
Gymnoloma femorata	embedder	6	1	1	1	1	0	0	1	1	0	0	0	0	0
Gymnoloma femorata	embedder	7	1	1	1	1	0	0	1	1	0	0	0	0	0
Gymnoloma femorata	embedder	8	1	1	1	1	0	0	1	1	0	0	0	0	0
Gymnoloma femorata	embedder	1	1	1	1	1	0	0	1	1	0	0	0	0	0
Gymnoloma femorata	embedder	2	1	1	1	1	0	0	1	1	0	0	0	0	0
Gymnoloma femorata	embedder	1	1	1	1	1	0	0	1	1	0	0	0	0	0
Gymnoloma femorata	embedder	2	1	1	1	1	0	0	1	1	0	0	0	0	0
Gymnoloma femorata	embedder	3	1	1	1	1	0	0	1	1	0	0	0	0	0
Gymnoloma femorata	embedder	4	1	1	1	1	0	0	1	1	0	0	0	0	0
Gymnoloma femorata	embedder	5	1	1	1	1	0	0	1	1	0	0	0	0	0
Gymnoloma femorata	embedder	6	1	1	1	1	0	0	1	1	0	0	0	0	0
Gymnoloma femorata	embedder	7	1	1	1	1	0	0	1	1	0	0	0	0	0
Gymnoloma femorata	embedder	8	1	1	1	1	0	0	1	1	0	0	0	0	0
Gymnoloma femorata	embedder	9	1	1	1	1	0	0	1	1	0	0	0	0	0
Gymnoloma femorata	embedder	10	1	1	1	1	0	0	1	1	0	0	0	0	0
Gymnoloma femorata	embedder	11	1	1	1	1	0	0	1	1	0	0	0	0	0
Gymnoloma femorata	embedder	12	1	1	1	1	0	0	1	1	0	0	0	0	0
Gymnoloma femorata	embedder	13	1	1	1	1	0	0	1	1	0	0	0	0	0
Gymnoloma femorata	embedder	14	1	1	1	1	0	0	1	1	0	0	0	0	0
Gymnoloma femorata	embedder	15	1	1	1	1	0	0	1	1	0	0	0	0	0
Gymnoloma femorata	embedder	16	1	1	1	1	0	0	1	1	0	0	0	0	0
Gymnoloma femorata	embedder	17	1	1	1	1	0	0	1	1	0	0	0	0	0
Gymnoloma femorata	embedder	18	1	1	1	1	0	0	1	1	0	0	0	0	0
Gymnoloma femorata	embedder	19	1	1	1	1	0	0	1	1	0	0	0	0	0
Gymnoloma femorata	embedder	20	1	1	1	1	0	0	1	1	0	0	0	0	0
Gymnoloma femorata	embedder	21	1	1	1	1	0	0	1	1	0	0	0	0	0
Gymnoloma femorata	embedder	22	1	1	1	1	0	0	1	1	0	0	0	0	0
Gymnoloma femorata	embedder	23	1	1	1	1	0	0	1	1	0	0	0	0	0
Gymnoloma femorata	embedder	24	1	1	1	1	0	0	1	1	0	0	0	0	0
Gymnoloma femorata	embedder	25	1	1	1	1	0	0	1	1	0	0	0	0	0
Gymnoloma femorata	embedder	26	1	1	1	1	0	0	1	1	0	0	0	0	0
Gymnoloma femorata	embedder	27	1	1	1	1	0	0	1	1	0	0	0	0	0
Gymnoloma femorata	embedder	28	1	1	1	1	0	0	1	1	0	0	0	0	0
Gymnoloma femorata	embedder	29	1	1	1	1	0	0	1	1	0	0	0	0	0
Gymnoloma femorata	embedder	30	1	1	1	1	0	0	1	1	0	0	0	0	0
Gymnoloma femorata	embedder	31	1	1	1	1	0	0	1	1	0	0	0	0	0
Gymnoloma femorata	embedder	32	1	1	1	1	0	0	1	1	0	0	0	0	0
Gymnoloma femorata	embedder	1	1	1	1	1	0	0	1	1	0	0	0	0	0
Gymnoloma femorata	embedder	2	1	1	1	1	0	0	1	1	0	0	0	0	0
Gymnoloma femorata	embedder	1	1	1	1	1	0	0	1	1	0	0	0	0	0
Gymnoloma femorata	embedder	2	1	1	1	1	0	0	1	1	0	0	0	0	0
Gymnoloma femorata	embedder	3	1	1	1	1	0	0	1	1	0	0	0	0	0
Gymnoloma femorata	embedder	4	1	1	1	1	0	0	1	1	0	0	0	0	0
Gymnoloma femorata	embedder	5	1	1	1	1	0	0	1	1	0	0	0	0	0
Gymnoloma femorata	embedder	6	1	1	1	1	0	0	1	1	0	0	0	0	0
Gymnoloma femorata	embedder	1	1	1	1	1	0	0	1	1	0	0	0	0	0
Gymnoloma femorata	embedder	2	1	1	1	1	0	0	1	1	0	0	0	0	0
Gymnoloma femorata	embedder	3	1	1	1	1	0	0	1	1	0	0	0	0	0
Gymnoloma femorata	embedder	4	1	1	1	1	0	0	1	1	0	0	0	0	0
Gymnoloma femorata	embedder	5	1	1	1	1	0	0	1	1	0	0	0	0	0
Gymnoloma femorata	embedder	6	1	1	1	1	0	0	1	1	0	0	0	0	0
Gymnoloma femorata	embedder	7	1	1	1	1	0	0	1	1	0	0	0	0	0
Gymnoloma femorata	embedder	8	1	1	1	1	0	0	1	1	0	0	0	0	0
Gymnoloma femorata	embedder	9	1	1	1	1	0	0	1	1	0	0	0	0	0
Gymnoloma femorata	embedder	10	1	1	1	1	0	0	1	1	0	0	0	0	0
Gymnoloma femorata	embedder	11	1	1	1	1	0	0	1	1	0	0	0	0	0
Gymnoloma femorata	embedder	12	1	1	1	1	0	0	1	1	0	0	0	0	0
Gymnoloma femorata	embedder	13	1	1	1	1	0	0	1	1	0	0	0	0	0
Gymnoloma femorata	embedder	14	1	1	1	1	0	0	1	1	0	0	0	0	0
Gymnoloma femorata	embedder	15	1	1	1	1	0	0	1	1	0	0	0	0	0
Gymnoloma femorata	embedder	16	1	1	1	1	0	0	1	1	0	0	0	0	0
Gymnoloma femorata	embedder	17	1	1	1	1	0	0	1	1	0	0	0	0	0
Gymnoloma femorata	embedder	18	1	1	1	1	0	0	1	1	0	0	0	0	0
Gymnoloma femorata	embedder	19	1	1	1	1	0	0	1	1	0	0	0	0	0
Gymnoloma femorata	embedder	20	1	1	1	1	0	0	1	1	0	0	0	0	0
Gymnoloma femorata	embedder	21	1	1	1	1	0	0	1	1	0	0	0	0	0
Gymnoloma femorata	embedder	22	1	1	1	1	0	0	1	1	0	0	0	0	0
Gymnoloma femorata	embedder	23	1	1	1	1	0	0	1	1	0	0	0	0	0
Gymnoloma femorata	embedder	24	1	1	1	1	0	0	1	1	0	0	0	0	0
Gymnoloma femorata	embedder	25	1	1	1	1	0	0	1	1	0	0	0	0	0
Gymnoloma femorata	embedder	26	1	1	1	1	0	0	1	1	0	0	0	0	0
Gymnoloma femorata	embedder	27	1	1	1	1	0	0	1	1	0	0	0	0	0
Gymnoloma femorata	embedder	28	1	1	1	1	0	0	1	1	0	0	0	0	0
Gymnoloma femorata	embedder	29	1	1	1	1	0	0	1	1	0	0	0	0	0
Gymnoloma femorata	embedder	30	1	1	1	1	0	0	1	1	0	0	0	0	0
Gymnoloma femorata	embedder	31	1	1	1	1	0	0	1	1	0	0	0	0	0
Gymnoloma femorata	embedder	32	1	1	1	1	0	0	1	1	0	0	0	0	0
Gymnoloma femorata	embedder	33	1	1	1	1	0	0	1	1	0	0	0	0	0
Gymnoloma femorata	embedder	34	1	1	1	1	0	0	1	1	0	0	0	0	0
Gymnoloma femorata	embedder	35	1	1	1	1	0	0	1	1	0	0	0	0	0
Gymnoloma femorata	embedder	36	1	1	1	1	0	0	1	1	0	0	0	0	0
Gymnoloma femorata	embedder	37	1	1	1	1	0	0	1	1	0	0	0	0	0
Gymnoloma femorata	embedder	1	1	1	1	1	0	0	1	1	0	0	0	0	0
Gymnoloma femorata	embedder	2	1	1	1	1	0	0	1	1	0	0	0	0	0
Gymnoloma femorata	embedder	3	1	1	1	1	0	0	1	1	0	0	0	0	0
Gymnoloma femorata	embedder	4	1	1	1	1	0	0	1	1	0	0	0	0	0
Gymnoloma pickeri	embedder	1	1	0	0	1	1	1	1	0	0	0	0	1	0
Gymnoloma pickeri	embedder	2	1	0	0	1	1	1	1	0	0	0	0	1	0
Gymnoloma pickeri	embedder	3	1	0	0	1	1	1	1	0	0	0	0	1	0
Gymnoloma rubra	embedder	1	1	0	1	1	1	0	1	0	0	0	0	0	0
Gymnoloma subsulcata	embedder	1	1	0	0	1	1	0	1	0	0	0	0	1	0
Heterochelus alienatus	embedder	1	1	1	1	1	1	1	1	1	0	0	0	1	0
Heterochelus alienatus	embedder	2	1	1	1	1	1	1	1	1	0	0	0	1	0
Heterochelus alienatus	embedder	3	1	1	1	1	1	1	1	1	0	0	0	1	0
Heterochelus alienatus	embedder	1	1	1	1	1	1	1	1	1	0	0	0	0	0
Heterochelus alienatus	embedder	2	1	1	1	1	1	1	1	1	0	0	0	0	0
Heterochelus alienatus	embedder	3	1	1	1	1	1	1	1	1	0	0	0	0	0
Heterochelus alienatus	embedder	4	1	1	1	1	1	1	1	1	0	0	0	0	0
Heterochelus alienatus	embedder	5	1	1	1	1	1	1	1	1	0	0	0	0	0
Heterochelus alienatus	embedder	6	1	1	1	1	1	1	1	1	0	0	0	0	0
Heterochelus alienatus	embedder	7	1	1	1	1	1	1	1	1	0	0	0	0	0
Heterochelus alienatus	embedder	8	1	1	1	1	1	1	1	1	0	0	0	0	0
Heterochelus alienatus	embedder	9	1	1	1	1	1	1	1	1	0	0	0	0	0
Heterochelus alienatus	embedder	10	1	1	1	1	1	1	1	1	0	0	0	0	0
Heterochelus alienatus	embedder	1	1	1	1	1	1	1	1	1	0	0	0	0	0
Heterochelus alienatus	embedder	2	1	1	1	1	1	1	1	1	0	0	0	0	0
Heterochelus alienatus	embedder	3	1	1	1	1	1	1	1	1	0	0	0	0	0
Heterochelus alienatus	embedder	4	1	1	1	1	1	1	1	1	0	0	0	0	0
Heterochelus alienatus	embedder	5	1	1	1	1	1	1	1	1	0	0	0	0	0
Heterochelus alienus	embedder	1	1	1	1	1	1	1	1	1	1	0	0	0	1
Heterochelus alienus	embedder	2	1	1	1	1	1	1	1	1	1	0	0	0	1
Heterochelus alienus	embedder	1	1	1	1	1	1	1	1	1	1	0	0	0	0
Heterochelus alienus	embedder	2	1	1	1	1	1	1	1	1	1	0	0	0	0
Heterochelus alienus	embedder	3	1	1	1	1	1	1	1	1	1	0	0	0	0
Heterochelus alienus	embedder	4	1	1	1	1	1	1	1	1	1	0	0	0	0
Heterochelus alienus	embedder	5	1	1	1	1	1	1	1	1	1	0	0	0	0
Heterochelus alienus	embedder	6	1	1	1	1	1	1	1	1	1	0	0	0	0
Heterochelus alienus	embedder	7	1	1	1	1	1	1	1	1	1	0	0	0	0
Heterochelus alienus	embedder	8	1	1	1	1	1	1	1	1	1	0	0	0	0
Heterochelus alienus	embedder	9	1	1	1	1	1	1	1	1	1	0	0	0	0
Heterochelus alienus	embedder	10	1	1	1	1	1	1	1	1	1	0	0	0	0
Heterochelus alienus	embedder	11	1	1	1	1	1	1	1	1	1	0	0	0	0
Heterochelus alienus	embedder	12	1	1	1	1	1	1	1	1	1	0	0	0	0
Heterochelus alienus	embedder	13	1	1	1	1	1	1	1	1	1	0	0	0	0
Heterochelus alienus	embedder	14	1	1	1	1	1	1	1	1	1	0	0	0	0
Heterochelus alienus	embedder	15	1	1	1	1	1	1	1	1	1	0	0	0	0
Heterochelus alienus	embedder	16	1	1	1	1	1	1	1	1	1	0	0	0	0
Heterochelus alienus	embedder	17	1	1	1	1	1	1	1	1	1	0	0	0	0
Heterochelus alienus	embedder	18	1	1	1	1	1	1	1	1	1	0	0	0	0
Heterochelus alienus	embedder	19	1	1	1	1	1	1	1	1	1	0	0	0	0
Heterochelus alienus	embedder	20	1	1	1	1	1	1	1	1	1	0	0	0	0
Heterochelus alienus	embedder	21	1	1	1	1	1	1	1	1	1	0	0	0	0
Heterochelus alienus	embedder	22	1	1	1	1	1	1	1	1	1	0	0	0	0
Heterochelus alienus	embedder	23	1	1	1	1	1	1	1	1	1	0	0	0	0
Heterochelus alienus	embedder	24	1	1	1	1	1	1	1	1	1	0	0	0	0
Heterochelus alienus	embedder	25	1	1	1	1	1	1	1	1	1	0	0	0	0
Heterochelus alienus	embedder	26	1	1	1	1	1	1	1	1	1	0	0	0	0
Heterochelus alienus	embedder	27	1	1	1	1	1	1	1	1	1	0	0	0	0
Heterochelus alienus	embedder	28	1	1	1	1	1	1	1	1	1	0	0	0	0
Heterochelus alienus	embedder	29	1	1	1	1	1	1	1	1	1	0	0	0	0
Heterochelus alienus	embedder	30	1	1	1	1	1	1	1	1	1	0	0	0	0
Heterochelus armatus	embedder	1	1	1	1	1	1	1	1	1	1	0	1	1	1
Heterochelus armatus	embedder	2	1	1	1	1	1	1	1	1	1	0	1	1	1
Heterochelus armatus	embedder	3	1	1	1	1	1	1	1	1	1	0	1	1	1
Heterochelus armatus	embedder	4	1	1	1	1	1	1	1	1	1	0	1	1	1
Heterochelus armatus	embedder	5	1	1	1	1	1	1	1	1	1	0	1	1	1
Heterochelus armatus	embedder	6	1	1	1	1	1	1	1	1	1	0	1	1	1
Heterochelus armatus	embedder	7	1	1	1	1	1	1	1	1	1	0	1	1	1
Heterochelus armatus	embedder	8	1	1	1	1	1	1	1	1	1	0	1	1	1
Heterochelus armatus	embedder	9	1	1	1	1	1	1	1	1	1	0	1	1	1
Heterochelus armatus	embedder	10	1	1	1	1	1	1	1	1	1	0	1	1	1
Heterochelus armatus	embedder	11	1	1	1	1	1	1	1	1	1	0	1	1	1
Heterochelus armatus	embedder	1	1	1	1	1	1	1	1	1	1	0	1	1	1
Heterochelus armatus	embedder	2	1	1	1	1	1	1	1	1	1	0	1	1	1
Heterochelus arthriticus	embedder	1	1	1	0	1	1	1	1	1	1	0	0	1	0
Heterochelus arthriticus	embedder	2	1	1	0	1	1	1	1	1	1	0	0	1	0
Heterochelus arthriticus	embedder	1	1	1	0	1	1	1	1	1	1	0	1	1	0
Heterochelus arthriticus	embedder	2	1	1	0	1	1	1	1	1	1	0	1	1	0
Heterochelus arthriticus	embedder	1	1	1	0	1	1	1	1	1	1	0	1	1	0
Heterochelus arthriticus	embedder	2	1	1	0	1	1	1	1	1	1	0	1	1	0
Heterochelus arthriticus	embedder	1	1	1	0	1	1	1	1	1	1	0	1	1	0
Heterochelus arthriticus	embedder	1	1	1	0	1	1	1	1	1	1	0	1	1	0
Heterochelus arthriticus	embedder	2	1	1	0	1	1	1	1	1	1	0	1	1	0
Heterochelus arthriticus	embedder	3	1	1	0	1	1	1	1	1	1	0	1	1	0
Heterochelus arthriticus	embedder	4	1	1	0	1	1	1	1	1	1	0	1	1	0
Heterochelus arthriticus	embedder	5	1	1	0	1	1	1	1	1	1	0	1	1	0
Heterochelus arthriticus	embedder	6	1	1	0	1	1	1	1	1	1	0	1	1	0
Heterochelus arthriticus	embedder	7	1	1	0	1	1	1	1	1	1	0	1	1	0
Heterochelus arthriticus	embedder	8	1	1	0	1	1	1	1	1	1	0	1	1	0
Heterochelus arthriticus	embedder	9	1	1	0	1	1	1	1	1	1	0	1	1	0
Heterochelus binotatus	embedder	1	1	1	1	0	0	1	0	1	0	0	0	1	1
Heterochelus bivittatus	embedder	1	1	1	0	1	1	1	1	1	1	0	0	1	1
Heterochelus bivittatus	embedder	1	1	1	0	1	1	1	1	1	1	0	0	1	1
Heterochelus bivittatus	embedder	2	1	1	0	1	1	1	1	1	1	0	0	1	1
Heterochelus bivittatus	embedder	3	1	1	0	1	1	1	1	1	1	0	0	1	1
Heterochelus capicola	embedder	1	0	0	0	1	1	0	1	1	1	0	0	1	1
Heterochelus capicola	embedder	2	0	0	0	1	1	0	1	1	1	0	0	1	1
Heterochelus chiriagricus	embedder	1	1	1	1	1	1	1	1	1	1	1	1	1	1
Heterochelus chiriagricus	embedder	2	1	1	1	1	1	1	1	1	1	1	1	1	1
Heterochelus chiriagricus	embedder	3	1	1	1	1	1	1	1	1	1	1	1	1	1
Heterochelus chiriagricus	embedder	1	1	1	1	1	1	1	1	1	1	1	1	1	1
Heterochelus chiriagricus	embedder	2	1	1	1	1	1	1	1	1	1	1	1	1	1
Heterochelus chiriagricus	embedder	3	1	1	1	1	1	1	1	1	1	1	1	1	1
Heterochelus chiriagricus	embedder	4	1	1	1	1	1	1	1	1	1	1	1	1	1
Heterochelus chiriagricus	embedder	5	1	1	1	1	1	1	1	1	1	1	1	1	1
Heterochelus chiriagricus	embedder	6	1	1	1	1	1	1	1	1	1	1	1	1	1
Heterochelus chiriagricus	embedder	7	1	1	1	1	1	1	1	1	1	1	1	1	1
Heterochelus chiriagricus	embedder	8	1	1	1	1	1	1	1	1	1	1	1	1	1
Heterochelus chiriagricus	embedder	9	1	1	1	1	1	1	1	1	1	1	1	1	1
Heterochelus coccineus	embedder	1	1	1	1	0	1	1	1	1	0	0	1	1	1
Heterochelus comosus	embedder	1	1	1	0	1	1	1	0	1	0	0	0	0	0
Heterochelus comosus	embedder	2	1	1	0	1	1	1	0	1	0	0	0	0	0
Heterochelus consanguineus	embedder	1	1	1	1	1	1	1	1	1	0	1	1	1	0
Heterochelus consanguineus	embedder	2	1	1	1	1	1	1	1	1	0	1	1	1	0
Heterochelus consanguineus	embedder	3	1	1	1	1	1	1	1	1	0	1	1	1	0
Heterochelus consanguineus	embedder	4	1	1	1	1	1	1	1	1	0	1	1	1	0
Heterochelus consanguineus	embedder	5	1	1	1	1	1	1	1	1	0	1	1	1	0
Heterochelus consanguineus	embedder	6	1	1	1	1	1	1	1	1	0	1	1	1	0
Heterochelus consanguineus	embedder	7	1	1	1	1	1	1	1	1	0	1	1	1	0
Heterochelus consanguineus	embedder	8	1	1	1	1	1	1	1	1	0	1	1	1	0
Heterochelus consanguineus	embedder	9	1	1	1	1	1	1	1	1	0	1	1	1	0
Heterochelus consanguineus	embedder	10	1	1	1	1	1	1	1	1	0	1	1	1	0
Heterochelus consanguineus	embedder	11	1	1	1	1	1	1	1	1	0	1	1	1	0
Heterochelus consanguineus	embedder	12	1	1	1	1	1	1	1	1	0	1	1	1	0
Heterochelus consanguineus	embedder	13	1	1	1	1	1	1	1	1	0	1	1	1	0
Heterochelus consanguineus	embedder	14	1	1	1	1	1	1	1	1	0	1	1	1	0
Heterochelus contractus	embedder	1	1	1	1	1	1	1	1	1	0	0	0	1	1
Heterochelus cristaticeps	embedder	1	0	1	0	0	1	0	1	1	0	0	1	1	1
Heterochelus cristaticeps	embedder	2	0	1	0	0	1	0	1	1	0	0	1	1	1
Heterochelus deflector	embedder	1	1	1	1	1	1	1	1	1	0	0	0	1	1
Heterochelus dissidens	embedder	1	1	1	0	1	1	0	1	1	0	0	1	1	0
Heterochelus dissidens	embedder	2	1	1	0	1	1	0	1	1	0	0	1	1	0
Heterochelus dissidens	embedder	1	1	1	0	1	1	0	1	1	0	0	1	0	0
Heterochelus dissidens	embedder	2	1	1	0	1	1	0	1	1	0	0	1	0	0
Heterochelus dissidens	embedder	1	1	1	0	1	1	0	1	1	0	0	1	1	1
Heterochelus dissidens	embedder	2	1	1	0	1	1	0	1	1	0	0	1	1	1
Heterochelus ditus	embedder	1	1	1	0	1	1	0	1	1	1	0	1	1	1
Heterochelus ditus	embedder	1	1	1	0	1	1	0	1	1	1	0	1	1	1
Heterochelus ditus	embedder	1	1	1	0	1	1	0	1	1	1	0	1	1	0
Heterochelus ditus	embedder	2	1	1	0	1	1	0	1	1	1	0	1	1	0
Heterochelus ditus	embedder	3	1	1	0	1	1	0	1	1	1	0	1	1	0
Heterochelus ditus	embedder	4	1	1	0	1	1	0	1	1	1	0	1	1	0
Heterochelus ditus	embedder	5	1	1	0	1	1	0	1	1	1	0	1	1	0
Heterochelus ditus	embedder	6	1	1	0	1	1	0	1	1	1	0	1	1	0
Heterochelus ditus	embedder	7	1	1	0	1	1	0	1	1	1	0	1	1	0
Heterochelus ditus	embedder	8	1	1	0	1	1	0	1	1	1	0	1	1	0
Heterochelus ditus	embedder	9	1	1	0	1	1	0	1	1	1	0	1	1	0
Heterochelus ditus	embedder	10	1	1	0	1	1	0	1	1	1	0	1	1	0
Heterochelus ditus	embedder	11	1	1	0	1	1	0	1	1	1	0	1	1	0
Heterochelus forcipatus	embedder	1	1	1	1	1	1	1	1	1	0	0	1	1	1
Heterochelus forcipatus	embedder	2	1	1	1	1	1	1	1	1	0	0	1	1	1
Heterochelus forcipatus	embedder	3	1	1	1	1	1	1	1	1	0	0	1	1	1
Heterochelus forcipatus	embedder	4	1	1	1	1	1	1	1	1	0	0	1	1	1
Heterochelus forcipatus	embedder	5	1	1	1	1	1	1	1	1	0	0	1	1	1
Heterochelus forcipatus	embedder	6	1	1	1	1	1	1	1	1	0	0	1	1	1
Heterochelus forcipatus	embedder	1	1	1	1	1	1	1	1	1	0	0	1	1	1
Heterochelus forcipatus	embedder	2	1	1	1	1	1	1	1	1	0	0	1	1	1
Heterochelus forcipatus	embedder	1	1	1	1	1	1	1	1	1	0	0	1	1	1
Heterochelus forcipatus	embedder	2	1	1	1	1	1	1	1	1	0	0	1	1	1
Heterochelus forcipatus	embedder	1	1	1	1	1	1	1	1	1	0	0	1	1	1
Heterochelus forcipatus	embedder	2	1	1	1	1	1	1	1	1	0	0	1	1	1
Heterochelus forcipatus	embedder	3	1	1	1	1	1	1	1	1	0	0	1	1	1
Heterochelus forcipatus	embedder	4	1	1	1	1	1	1	1	1	0	0	1	1	1
Heterochelus forcipatus	embedder	5	1	1	1	1	1	1	1	1	0	0	1	1	1
Heterochelus forcipatus	embedder	6	1	1	1	1	1	1	1	1	0	0	1	1	1
Heterochelus forcipatus	embedder	7	1	1	1	1	1	1	1	1	0	0	1	1	1
Heterochelus forcipatus	embedder	8	1	1	1	1	1	1	1	1	0	0	1	1	1
Heterochelus forcipatus	embedder	9	1	1	1	1	1	1	1	1	0	0	1	1	1
Heterochelus forcipatus	embedder	10	1	1	1	1	1	1	1	1	0	0	1	1	1
Heterochelus forcipatus	embedder	11	1	1	1	1	1	1	1	1	0	0	1	1	1
Heterochelus forcipatus	embedder	12	1	1	1	1	1	1	1	1	0	0	1	1	1
Heterochelus forcipatus	embedder	13	1	1	1	1	1	1	1	1	0	0	1	1	1
Heterochelus forcipatus	embedder	14	1	1	1	1	1	1	1	1	0	0	1	1	1
Heterochelus forcipatus	embedder	15	1	1	1	1	1	1	1	1	0	0	1	1	1
Heterochelus forcipatus	embedder	16	1	1	1	1	1	1	1	1	0	0	1	1	1
Heterochelus forcipatus	embedder	17	1	1	1	1	1	1	1	1	0	0	1	1	1
Heterochelus forcipatus	embedder	18	1	1	1	1	1	1	1	1	0	0	1	1	1
Heterochelus forcipatus	embedder	19	1	1	1	1	1	1	1	1	0	0	1	1	1
Heterochelus forcipatus	embedder	20	1	1	1	1	1	1	1	1	0	0	1	1	1
Heterochelus forcipatus	embedder	21	1	1	1	1	1	1	1	1	0	0	1	1	1
Heterochelus forcipatus	embedder	22	1	1	1	1	1	1	1	1	0	0	1	1	1
Heterochelus forcipatus	embedder	23	1	1	1	1	1	1	1	1	0	0	1	1	1
Heterochelus forcipatus	embedder	24	1	1	1	1	1	1	1	1	0	0	1	1	1
Heterochelus forcipatus	embedder	25	1	1	1	1	1	1	1	1	0	0	1	1	1
Heterochelus forcipatus	embedder	26	1	1	1	1	1	1	1	1	0	0	1	1	1
Heterochelus forcipatus	embedder	27	1	1	1	1	1	1	1	1	0	0	1	1	1
Heterochelus forcipatus	embedder	28	1	1	1	1	1	1	1	1	0	0	1	1	1
Heterochelus forcipatus	embedder	29	1	1	1	1	1	1	1	1	0	0	1	1	1
Heterochelus forcipatus	embedder	30	1	1	1	1	1	1	1	1	0	0	1	1	1
Heterochelus forcipatus	embedder	1	1	1	1	1	1	1	1	1	0	0	1	1	1
Heterochelus forcipatus	embedder	2	1	1	1	1	1	1	1	1	0	0	1	1	1
Heterochelus forcipatus	embedder	3	1	1	1	1	1	1	1	1	0	0	1	1	1
Heterochelus forcipatus	embedder	4	1	1	1	1	1	1	1	1	0	0	1	1	1
Heterochelus forcipatus	embedder	5	1	1	1	1	1	1	1	1	0	0	1	1	1
Heterochelus forcipatus	embedder	6	1	1	1	1	1	1	1	1	0	0	1	1	1
Heterochelus forcipatus	embedder	7	1	1	1	1	1	1	1	1	0	0	1	1	1
Heterochelus forcipatus	embedder	8	1	1	1	1	1	1	1	1	0	0	1	1	1
Heterochelus forcipatus	embedder	9	1	1	1	1	1	1	1	1	0	0	1	1	1
Heterochelus forcipatus	embedder	10	1	1	1	1	1	1	1	1	0	0	1	1	1
Heterochelus forcipatus	embedder	11	1	1	1	1	1	1	1	1	0	0	1	1	1
Heterochelus forcipatus	embedder	12	1	1	1	1	1	1	1	1	0	0	1	1	1
Heterochelus forcipatus	embedder	13	1	1	1	1	1	1	1	1	0	0	1	1	1
Heterochelus forcipatus	embedder	14	1	1	1	1	1	1	1	1	0	0	1	1	1
Heterochelus forcipatus	embedder	15	1	1	1	1	1	1	1	1	0	0	1	1	1
Heterochelus forcipatus	embedder	16	1	1	1	1	1	1	1	1	0	0	1	1	1
Heterochelus forcipatus	embedder	17	1	1	1	1	1	1	1	1	0	0	1	1	1
Heterochelus forcipatus	embedder	18	1	1	1	1	1	1	1	1	0	0	1	1	1
Heterochelus forcipatus	embedder	19	1	1	1	1	1	1	1	1	0	0	1	1	1
Heterochelus forcipatus	embedder	20	1	1	1	1	1	1	1	1	0	0	1	1	1
Heterochelus forcipatus	embedder	21	1	1	1	1	1	1	1	1	0	0	1	1	1
Heterochelus forcipatus	embedder	22	1	1	1	1	1	1	1	1	0	0	1	1	1
Heterochelus forcipatus	embedder	23	1	1	1	1	1	1	1	1	0	0	1	1	1
Heterochelus forcipatus	embedder	24	1	1	1	1	1	1	1	1	0	0	1	1	1
Heterochelus forcipatus	embedder	25	1	1	1	1	1	1	1	1	0	0	1	1	1
Heterochelus forcipatus	embedder	26	1	1	1	1	1	1	1	1	0	0	1	1	1
Heterochelus forcipatus	embedder	27	1	1	1	1	1	1	1	1	0	0	1	1	1
Heterochelus forcipatus	embedder	28	1	1	1	1	1	1	1	1	0	0	1	1	1
Heterochelus forcipatus	embedder	29	1	1	1	1	1	1	1	1	0	0	1	1	1
Heterochelus forcipatus	embedder	30	1	1	1	1	1	1	1	1	0	0	1	1	1
Heterochelus forcipatus	embedder	1	1	1	1	1	1	1	1	1	0	0	1	1	1
Heterochelus forcipatus	embedder	2	1	1	1	1	1	1	1	1	0	0	1	1	1
Heterochelus forcipatus	embedder	1	1	1	1	1	1	1	1	1	0	0	1	1	1
Heterochelus forcipatus	embedder	1	1	1	1	1	1	1	1	1	0	0	0	1	1
Heterochelus forcipatus	embedder	2	1	1	1	1	1	1	1	1	0	0	0	1	1
Heterochelus forcipatus	embedder	1	1	1	1	1	1	1	1	1	0	0	1	1	1
Heterochelus forcipatus	embedder	2	1	1	1	1	1	1	1	1	0	0	1	1	1
Heterochelus forcipatus	embedder	3	1	1	1	1	1	1	1	1	0	0	1	1	1
Heterochelus forcipatus	embedder	4	1	1	1	1	1	1	1	1	0	0	1	1	1
Heterochelus forcipatus	embedder	5	1	1	1	1	1	1	1	1	0	0	1	1	1
Heterochelus gifensis	embedder	1	1	1	1	1	1	1	1	1	0	0	1	0	0
Heterochelus gonager	embedder	1	1	1	0	1	0	1	1	1	1	1	1	1	0
Heterochelus gonager	embedder	2	1	1	0	1	0	1	1	1	1	1	1	1	0
Heterochelus gonager	embedder	3	1	1	0	1	0	1	1	1	1	1	1	1	0
Heterochelus gonager	embedder	1	1	1	0	1	0	1	1	1	1	1	1	1	0
Heterochelus gonager	embedder	2	1	1	0	1	0	1	1	1	1	1	1	1	0
Heterochelus gonager	embedder	3	1	1	0	1	0	1	1	1	1	1	1	1	0
Heterochelus gonager	embedder	4	1	1	0	1	0	1	1	1	1	1	1	1	0
Heterochelus gonager	embedder	5	1	1	0	1	0	1	1	1	1	1	1	1	0
Heterochelus gonager	embedder	6	1	1	0	1	0	1	1	1	1	1	1	1	0
Heterochelus gonager	embedder	7	1	1	0	1	0	1	1	1	1	1	1	1	0
Heterochelus gonager	embedder	8	1	1	0	1	0	1	1	1	1	1	1	1	0
Heterochelus gonager	embedder	9	1	1	0	1	0	1	1	1	1	1	1	1	0
Heterochelus gonager	embedder	10	1	1	0	1	0	1	1	1	1	1	1	1	0
Heterochelus gonager	embedder	11	1	1	0	1	0	1	1	1	1	1	1	1	0
Heterochelus gonager	embedder	12	1	1	0	1	0	1	1	1	1	1	1	1	0
Heterochelus gonager	embedder	13	1	1	0	1	0	1	1	1	1	1	1	1	0
Heterochelus gonager	embedder	14	1	1	0	1	0	1	1	1	1	1	1	1	0
Heterochelus gonager	embedder	15	1	1	0	1	0	1	1	1	1	1	1	1	0
Heterochelus gonager	embedder	16	1	1	0	1	0	1	1	1	1	1	1	1	0
Heterochelus gonager	embedder	17	1	1	0	1	0	1	1	1	1	1	1	1	0
Heterochelus gonager	embedder	18	1	1	0	1	0	1	1	1	1	1	1	1	0
Heterochelus gonager	embedder	19	1	1	0	1	0	1	1	1	1	1	1	1	0
Heterochelus gonager	embedder	20	1	1	0	1	0	1	1	1	1	1	1	1	0
Heterochelus gonager	embedder	21	1	1	0	1	0	1	1	1	1	1	1	1	0
Heterochelus gonager	embedder	22	1	1	0	1	0	1	1	1	1	1	1	1	0
Heterochelus gonager	embedder	23	1	1	0	1	0	1	1	1	1	1	1	1	0
Heterochelus gonager	embedder	24	1	1	0	1	0	1	1	1	1	1	1	1	0
Heterochelus gonager	embedder	25	1	1	0	1	0	1	1	1	1	1	1	1	0
Heterochelus gonager	embedder	26	1	1	0	1	0	1	1	1	1	1	1	1	0
Heterochelus gonager	embedder	27	1	1	0	1	0	1	1	1	1	1	1	1	0
Heterochelus gonager	embedder	28	1	1	0	1	0	1	1	1	1	1	1	1	0
Heterochelus gonager	embedder	1	1	1	0	1	0	1	1	1	1	1	1	1	0
Heterochelus gonager	embedder	2	1	1	0	1	0	1	1	1	1	1	1	1	0
Heterochelus gonager	embedder	3	1	1	0	1	0	1	1	1	1	1	1	1	0
Heterochelus gonager	embedder	4	1	1	0	1	0	1	1	1	1	1	1	1	0
Heterochelus gonager	embedder	5	1	1	0	1	0	1	1	1	1	1	1	1	0
Heterochelus gonager	embedder	6	1	1	0	1	0	1	1	1	1	1	1	1	0
Heterochelus gonager	embedder	7	1	1	0	1	0	1	1	1	1	1	1	1	0
Heterochelus gonager	embedder	8	1	1	0	1	0	1	1	1	1	1	1	1	0
Heterochelus gonager	embedder	1	1	1	0	1	0	1	1	1	1	1	1	1	0
Heterochelus gonager	embedder	2	1	1	0	1	0	1	1	1	1	1	1	1	0
Heterochelus gonager	embedder	3	1	1	0	1	0	1	1	1	1	1	1	1	0
Heterochelus gonager	embedder	4	1	1	0	1	0	1	1	1	1	1	1	1	0
Heterochelus gonager	embedder	5	1	1	0	1	0	1	1	1	1	1	1	1	0
Heterochelus gonager	embedder	1	1	1	0	1	0	1	1	1	1	1	1	1	0
Heterochelus gonager	embedder	2	1	1	0	1	0	1	1	1	1	1	1	1	0
Heterochelus gonager	embedder	3	1	1	0	1	0	1	1	1	1	1	1	1	0
Heterochelus gonager	embedder	1	1	1	0	1	0	1	1	1	1	1	1	1	0
Heterochelus gonager	embedder	2	1	1	0	1	0	1	1	1	1	1	1	1	0
Heterochelus gonager	embedder	1	1	1	0	1	0	1	1	1	1	1	1	1	0
Heterochelus gonager	embedder	2	1	1	0	1	0	1	1	1	1	1	1	1	0
Heterochelus gonager	embedder	1	1	1	0	1	0	1	1	1	1	0	1	1	1
Heterochelus gonager	embedder	2	1	1	0	1	0	1	1	1	1	0	1	1	1
Heterochelus gonager	embedder	3	1	1	0	1	0	1	1	1	1	0	1	1	1
Heterochelus gonager	embedder	4	1	1	0	1	0	1	1	1	1	0	1	1	1
Heterochelus gonager	embedder	5	1	1	0	1	0	1	1	1	1	0	1	1	1
Heterochelus gonager	embedder	1	1	1	0	1	0	1	1	1	1	1	1	1	0
Heterochelus gonager	embedder	2	1	1	0	1	0	1	1	1	1	1	1	1	0
Heterochelus gonager	embedder	3	1	1	0	1	0	1	1	1	1	1	1	1	0
Heterochelus gonager	embedder	4	1	1	0	1	0	1	1	1	1	1	1	1	0
Heterochelus gonager	embedder	5	1	1	0	1	0	1	1	1	1	1	1	1	0
Heterochelus gonager	embedder	6	1	1	0	1	0	1	1	1	1	1	1	1	0
Heterochelus griseus	embedder	1	1	1	0	1	0	0	1	0	0	0	1	0	0
Heterochelus griseus	embedder	1	1	1	0	1	0	0	1	0	0	0	1	0	0
Heterochelus hessei	embedder	1	1	1	1	1	1	1	1	1	0	1	1	1	1
Heterochelus hessei	embedder	2	1	1	1	1	1	1	1	1	0	1	1	1	1
Heterochelus hessei	embedder	3	1	1	1	1	1	1	1	1	0	1	1	1	1
Heterochelus hessei	embedder	4	1	1	1	1	1	1	1	1	0	1	1	1	1
Heterochelus hessei	embedder	5	1	1	1	1	1	1	1	1	0	1	1	1	1
Heterochelus hessei	embedder	6	1	1	1	1	1	1	1	1	0	1	1	1	1
Heterochelus hessei	embedder	7	1	1	1	1	1	1	1	1	0	1	1	1	1
Heterochelus hessei	embedder	8	1	1	1	1	1	1	1	1	0	1	1	1	1
Heterochelus hessei	embedder	9	1	1	1	1	1	1	1	1	0	1	1	1	1
Heterochelus hessei	embedder	10	1	1	1	1	1	1	1	1	0	1	1	1	1
Heterochelus hessei	embedder	1	1	1	1	1	1	1	1	1	0	1	1	1	1
Heterochelus hessei	embedder	2	1	1	1	1	1	1	1	1	0	1	1	1	1
Heterochelus hessei	embedder	3	1	1	1	1	1	1	1	1	0	1	1	1	1
Heterochelus hessei	embedder	4	1	1	1	1	1	1	1	1	0	1	1	1	1
Heterochelus hessei	embedder	5	1	1	1	1	1	1	1	1	0	1	1	1	1
Heterochelus humeralis	embedder	1	1	1	1	1	1	1	1	1	1	1	1	1	1
Heterochelus humeralis	embedder	2	1	1	1	1	1	1	1	1	1	1	1	1	1
Heterochelus hybridus	embedder	1	1	1	1	1	1	0	1	1	1	0	1	1	1
Heterochelus hybridus	embedder	1	1	1	1	1	1	0	1	1	1	0	1	0	1
Heterochelus hybridus	embedder	2	1	1	1	1	1	0	1	1	1	0	1	0	1
Heterochelus hybridus	embedder	1	1	1	1	1	1	0	1	1	1	0	1	1	1
Heterochelus hybridus	embedder	2	1	1	1	1	1	0	1	1	1	0	1	1	1
Heterochelus hybridus	embedder	3	1	1	1	1	1	0	1	1	1	0	1	1	1
Heterochelus hybridus	embedder	4	1	1	1	1	1	0	1	1	1	0	1	1	1
Heterochelus hybridus	embedder	5	1	1	1	1	1	0	1	1	1	0	1	1	1
Heterochelus hybridus	embedder	6	1	1	1	1	1	0	1	1	1	0	1	1	1
Heterochelus hybridus	embedder	7	1	1	1	1	1	0	1	1	1	0	1	1	1
Heterochelus hybridus	embedder	8	1	1	1	1	1	0	1	1	1	0	1	1	1
Heterochelus hybridus	embedder	9	1	1	1	1	1	0	1	1	1	0	1	1	1
Heterochelus hybridus	embedder	10	1	1	1	1	1	0	1	1	1	0	1	1	1
Heterochelus hybridus	embedder	1	1	1	1	1	1	0	1	1	1	0	1	1	1
Heterochelus hybridus	embedder	2	1	1	1	1	1	0	1	1	1	0	1	1	1
Heterochelus hybridus	embedder	3	1	1	1	1	1	0	1	1	1	0	1	1	1
Heterochelus hybridus	embedder	4	1	1	1	1	1	0	1	1	1	0	1	1	1
Heterochelus hybridus	embedder	5	1	1	1	1	1	0	1	1	1	0	1	1	1
Heterochelus hybridus	embedder	6	1	1	1	1	1	0	1	1	1	0	1	1	1
Heterochelus hybridus	embedder	7	1	1	1	1	1	0	1	1	1	0	1	1	1
Heterochelus hybridus	embedder	8	1	1	1	1	1	0	1	1	1	0	1	1	1
Heterochelus hybridus	embedder	9	1	1	1	1	1	0	1	1	1	0	1	1	1
Heterochelus hybridus	embedder	10	1	1	1	1	1	0	1	1	1	0	1	1	1
Heterochelus hybridus	embedder	11	1	1	1	1	1	0	1	1	1	0	1	1	1
Heterochelus hybridus	embedder	12	1	1	1	1	1	0	1	1	1	0	1	1	1
Heterochelus hybridus	embedder	13	1	1	1	1	1	0	1	1	1	0	1	1	1
Heterochelus hybridus	embedder	14	1	1	1	1	1	0	1	1	1	0	1	1	1
Heterochelus hybridus	embedder	15	1	1	1	1	1	0	1	1	1	0	1	1	1
Heterochelus hybridus	embedder	16	1	1	1	1	1	0	1	1	1	0	1	1	1
Heterochelus hybridus	embedder	17	1	1	1	1	1	0	1	1	1	0	1	1	1
Heterochelus hybridus	embedder	18	1	1	1	1	1	0	1	1	1	0	1	1	1
Heterochelus hybridus	embedder	19	1	1	1	1	1	0	1	1	1	0	1	1	1
Heterochelus hybridus	embedder	20	1	1	1	1	1	0	1	1	1	0	1	1	1
Heterochelus hybridus	embedder	21	1	1	1	1	1	0	1	1	1	0	1	1	1
Heterochelus hybridus	embedder	22	1	1	1	1	1	0	1	1	1	0	1	1	1
Heterochelus hybridus	embedder	23	1	1	1	1	1	0	1	1	1	0	1	1	1
Heterochelus hybridus	embedder	24	1	1	1	1	1	0	1	1	1	0	1	1	1
Heterochelus hybridus	embedder	25	1	1	1	1	1	0	1	1	1	0	1	1	1
Heterochelus hybridus	embedder	26	1	1	1	1	1	0	1	1	1	0	1	1	1
Heterochelus hybridus	embedder	27	1	1	1	1	1	0	1	1	1	0	1	1	1
Heterochelus hybridus	embedder	28	1	1	1	1	1	0	1	1	1	0	1	1	1
Heterochelus hybridus	embedder	29	1	1	1	1	1	0	1	1	1	0	1	1	1
Heterochelus hybridus	embedder	30	1	1	1	1	1	0	1	1	1	0	1	1	1
Heterochelus hybridus	embedder	31	1	1	1	1	1	0	1	1	1	0	1	1	1
Heterochelus hybridus	embedder	32	1	1	1	1	1	0	1	1	1	0	1	1	1
Heterochelus hybridus	embedder	33	1	1	1	1	1	0	1	1	1	0	1	1	1
Heterochelus hybridus	embedder	34	1	1	1	1	1	0	1	1	1	0	1	1	1
Heterochelus hybridus	embedder	35	1	1	1	1	1	0	1	1	1	0	1	1	1
Heterochelus hybridus	embedder	36	1	1	1	1	1	0	1	1	1	0	1	1	1
Heterochelus hybridus	embedder	37	1	1	1	1	1	0	1	1	1	0	1	1	1
Heterochelus hybridus	embedder	38	1	1	1	1	1	0	1	1	1	0	1	1	1
Heterochelus hybridus	embedder	39	1	1	1	1	1	0	1	1	1	0	1	1	1
Heterochelus hybridus	embedder	40	1	1	1	1	1	0	1	1	1	0	1	1	1
Heterochelus hybridus	embedder	1	1	1	1	1	1	0	1	1	1	0	1	1	1
Heterochelus hybridus	embedder	2	1	1	1	1	1	0	1	1	1	0	1	1	1
Heterochelus hybridus	embedder	3	1	1	1	1	1	0	1	1	1	0	1	1	1
Heterochelus hybridus	embedder	4	1	1	1	1	1	0	1	1	1	0	1	1	1
Heterochelus hybridus	embedder	5	1	1	1	1	1	0	1	1	1	0	1	1	1
Heterochelus hybridus	embedder	6	1	1	1	1	1	0	1	1	1	0	1	1	1
Heterochelus hybridus	embedder	7	1	1	1	1	1	0	1	1	1	0	1	1	1
Heterochelus hybridus	embedder	8	1	1	1	1	1	0	1	1	1	0	1	1	1
Heterochelus hybridus	embedder	9	1	1	1	1	1	0	1	1	1	0	1	1	1
Heterochelus hybridus	embedder	10	1	1	1	1	1	0	1	1	1	0	1	1	1
Heterochelus hybridus	embedder	11	1	1	1	1	1	0	1	1	1	0	1	1	1
Heterochelus hybridus	embedder	12	1	1	1	1	1	0	1	1	1	0	1	1	1
Heterochelus hybridus	embedder	13	1	1	1	1	1	0	1	1	1	0	1	1	1
Heterochelus hybridus	embedder	1	1	1	1	1	1	0	1	1	1	0	1	1	1
Heterochelus hybridus	embedder	2	1	1	1	1	1	0	1	1	1	0	1	1	1
Heterochelus hybridus	embedder	3	1	1	1	1	1	0	1	1	1	0	1	1	1
Heterochelus hybridus	embedder	4	1	1	1	1	1	0	1	1	1	0	1	1	1
Heterochelus hybridus	embedder	5	1	1	1	1	1	0	1	1	1	0	1	1	1
Heterochelus hybridus	embedder	6	1	1	1	1	1	0	1	1	1	0	1	1	1
Heterochelus hybridus	embedder	7	1	1	1	1	1	0	1	1	1	0	1	1	1
Heterochelus hybridus	embedder	8	1	1	1	1	1	0	1	1	1	0	1	1	1
Heterochelus hybridus	embedder	9	1	1	1	1	1	0	1	1	1	0	1	1	1
Heterochelus hybridus	embedder	10	1	1	1	1	1	0	1	1	1	0	1	1	1
Heterochelus hybridus	embedder	11	1	1	1	1	1	0	1	1	1	0	1	1	1
Heterochelus hybridus	embedder	12	1	1	1	1	1	0	1	1	1	0	1	1	1
Heterochelus hybridus	embedder	13	1	1	1	1	1	0	1	1	1	0	1	1	1
Heterochelus hybridus	embedder	14	1	1	1	1	1	0	1	1	1	0	1	1	1
Heterochelus hybridus	embedder	1	1	1	1	1	1	0	1	1	1	0	1	1	1
Heterochelus hybridus	embedder	2	1	1	1	1	1	0	1	1	1	0	1	1	1
Heterochelus hybridus	embedder	3	1	1	1	1	1	0	1	1	1	0	1	1	1
Heterochelus hybridus	embedder	4	1	1	1	1	1	0	1	1	1	0	1	1	1
Heterochelus hybridus	embedder	5	1	1	1	1	1	0	1	1	1	0	1	1	1
Heterochelus hybridus	embedder	6	1	1	1	1	1	0	1	1	1	0	1	1	1
Heterochelus hybridus	embedder	1	1	1	1	1	1	0	1	1	1	0	1	1	1
Heterochelus hybridus	embedder	2	1	1	1	1	1	0	1	1	1	0	1	1	1
Heterochelus hybridus	embedder	3	1	1	1	1	1	0	1	1	1	0	1	1	1
Heterochelus hybridus	embedder	4	1	1	1	1	1	0	1	1	1	0	1	1	1
Heterochelus hybridus	embedder	5	1	1	1	1	1	0	1	1	1	0	1	1	1
Heterochelus hybridus	embedder	6	1	1	1	1	1	0	1	1	1	0	1	1	1
Heterochelus hybridus	embedder	7	1	1	1	1	1	0	1	1	1	0	1	1	1
Heterochelus hybridus	embedder	8	1	1	1	1	1	0	1	1	1	0	1	1	1
Heterochelus hybridus	embedder	9	1	1	1	1	1	0	1	1	1	0	1	1	1
Heterochelus hybridus	embedder	10	1	1	1	1	1	0	1	1	1	0	1	1	1
Heterochelus hybridus	embedder	11	1	1	1	1	1	0	1	1	1	0	1	1	1
Heterochelus hybridus	embedder	12	1	1	1	1	1	0	1	1	1	0	1	1	1
Heterochelus hybridus	embedder	13	1	1	1	1	1	0	1	1	1	0	1	1	1
Heterochelus hybridus	embedder	14	1	1	1	1	1	0	1	1	1	0	1	1	1
Heterochelus hybridus	embedder	15	1	1	1	1	1	0	1	1	1	0	1	1	1
Heterochelus hybridus	embedder	16	1	1	1	1	1	0	1	1	1	0	1	1	1
Heterochelus hybridus	embedder	17	1	1	1	1	1	0	1	1	1	0	1	1	1
Heterochelus hybridus	embedder	18	1	1	1	1	1	0	1	1	1	0	1	1	1
Heterochelus hybridus	embedder	19	1	1	1	1	1	0	1	1	1	0	1	1	1
Heterochelus hybridus	embedder	20	1	1	1	1	1	0	1	1	1	0	1	1	1
Heterochelus hybridus	embedder	21	1	1	1	1	1	0	1	1	1	0	1	1	1
Heterochelus hybridus	embedder	22	1	1	1	1	1	0	1	1	1	0	1	1	1
Heterochelus hybridus	embedder	23	1	1	1	1	1	0	1	1	1	0	1	1	1
Heterochelus hybridus	embedder	24	1	1	1	1	1	0	1	1	1	0	1	1	1
Heterochelus hybridus	embedder	25	1	1	1	1	1	0	1	1	1	0	1	1	1
Heterochelus hybridus	embedder	26	1	1	1	1	1	0	1	1	1	0	1	1	1
Heterochelus hybridus	embedder	27	1	1	1	1	1	0	1	1	1	0	1	1	1
Heterochelus hybridus	embedder	28	1	1	1	1	1	0	1	1	1	0	1	1	1
Heterochelus hybridus	embedder	29	1	1	1	1	1	0	1	1	1	0	1	1	1
Heterochelus hybridus	embedder	30	1	1	1	1	1	0	1	1	1	0	1	1	1
Heterochelus hybridus	embedder	31	1	1	1	1	1	0	1	1	1	0	1	1	1
Heterochelus hybridus	embedder	32	1	1	1	1	1	0	1	1	1	0	1	1	1
Heterochelus hybridus	embedder	33	1	1	1	1	1	0	1	1	1	0	1	1	1
Heterochelus hybridus	embedder	34	1	1	1	1	1	0	1	1	1	0	1	1	1
Heterochelus hybridus	embedder	35	1	1	1	1	1	0	1	1	1	0	1	1	1
Heterochelus hybridus	embedder	36	1	1	1	1	1	0	1	1	1	0	1	1	1
Heterochelus hybridus	embedder	37	1	1	1	1	1	0	1	1	1	0	1	1	1
Heterochelus hybridus	embedder	38	1	1	1	1	1	0	1	1	1	0	1	1	1
Heterochelus hybridus	embedder	39	1	1	1	1	1	0	1	1	1	0	1	1	1
Heterochelus hybridus	embedder	40	1	1	1	1	1	0	1	1	1	0	1	1	1
Heterochelus hybridus	embedder	41	1	1	1	1	1	0	1	1	1	0	1	1	1
Heterochelus hybridus	embedder	42	1	1	1	1	1	0	1	1	1	0	1	1	1
Heterochelus hybridus	embedder	43	1	1	1	1	1	0	1	1	1	0	1	1	1
Heterochelus hybridus	embedder	44	1	1	1	1	1	0	1	1	1	0	1	1	1
Heterochelus hybridus	embedder	45	1	1	1	1	1	0	1	1	1	0	1	1	1
Heterochelus hybridus	embedder	46	1	1	1	1	1	0	1	1	1	0	1	1	1
Heterochelus hybridus	embedder	47	1	1	1	1	1	0	1	1	1	0	1	1	1
Heterochelus hybridus	embedder	48	1	1	1	1	1	0	1	1	1	0	1	1	1
Heterochelus hybridus	embedder	49	1	1	1	1	1	0	1	1	1	0	1	1	1
Heterochelus hybridus	embedder	50	1	1	1	1	1	0	1	1	1	0	1	1	1
Heterochelus hybridus	embedder	1	1	1	1	1	1	0	1	1	1	0	1	1	1
Heterochelus hybridus	embedder	2	1	1	1	1	1	0	1	1	1	0	1	1	1
Heterochelus hybridus	embedder	3	1	1	1	1	1	0	1	1	1	0	1	1	1
Heterochelus hybridus	embedder	4	1	1	1	1	1	0	1	1	1	0	1	1	1
Heterochelus hybridus	embedder	5	1	1	1	1	1	0	1	1	1	0	1	1	1
Heterochelus hybridus	embedder	6	1	1	1	1	1	0	1	1	1	0	1	1	1
Heterochelus hybridus	embedder	1	1	1	1	1	1	0	1	1	1	0	1	1	1
Heterochelus hybridus	embedder	2	1	1	1	1	1	0	1	1	1	0	1	1	1
Heterochelus hybridus	embedder	3	1	1	1	1	1	0	1	1	1	0	1	1	1
Heterochelus hybridus	embedder	4	1	1	1	1	1	0	1	1	1	0	1	1	1
Heterochelus hybridus	embedder	5	1	1	1	1	1	0	1	1	1	0	1	1	1
Heterochelus hybridus	embedder	6	1	1	1	1	1	0	1	1	1	0	1	1	1
Heterochelus hybridus	embedder	7	1	1	1	1	1	0	1	1	1	0	1	1	1
Heterochelus hybridus	embedder	8	1	1	1	1	1	0	1	1	1	0	1	1	1
Heterochelus hybridus	embedder	9	1	1	1	1	1	0	1	1	1	0	1	1	1
Heterochelus hybridus	embedder	10	1	1	1	1	1	0	1	1	1	0	1	1	1
Heterochelus hybridus	embedder	11	1	1	1	1	1	0	1	1	1	0	1	1	1
Heterochelus hybridus	embedder	12	1	1	1	1	1	0	1	1	1	0	1	1	1
Heterochelus hybridus	embedder	13	1	1	1	1	1	0	1	1	1	0	1	1	1
Heterochelus hybridus	embedder	14	1	1	1	1	1	0	1	1	1	0	1	1	1
Heterochelus hybridus	embedder	15	1	1	1	1	1	0	1	1	1	0	1	1	1
Heterochelus hybridus	embedder	16	1	1	1	1	1	0	1	1	1	0	1	1	1
Heterochelus hybridus	embedder	17	1	1	1	1	1	0	1	1	1	0	1	1	1
Heterochelus hybridus	embedder	18	1	1	1	1	1	0	1	1	1	0	1	1	1
Heterochelus hybridus	embedder	19	1	1	1	1	1	0	1	1	1	0	1	1	1
Heterochelus hybridus	embedder	20	1	1	1	1	1	0	1	1	1	0	1	1	1
Heterochelus hybridus	embedder	21	1	1	1	1	1	0	1	1	1	0	1	1	1
Heterochelus hybridus	embedder	22	1	1	1	1	1	0	1	1	1	0	1	1	1
Heterochelus hybridus	embedder	23	1	1	1	1	1	0	1	1	1	0	1	1	1
Heterochelus hybridus	embedder	24	1	1	1	1	1	0	1	1	1	0	1	1	1
Heterochelus hybridus	embedder	25	1	1	1	1	1	0	1	1	1	0	1	1	1
Heterochelus hybridus	embedder	26	1	1	1	1	1	0	1	1	1	0	1	1	1
Heterochelus hybridus	embedder	27	1	1	1	1	1	0	1	1	1	0	1	1	1
Heterochelus hybridus	embedder	28	1	1	1	1	1	0	1	1	1	0	1	1	1
Heterochelus hybridus	embedder	29	1	1	1	1	1	0	1	1	1	0	1	1	1
Heterochelus hybridus	embedder	30	1	1	1	1	1	0	1	1	1	0	1	1	1
Heterochelus hybridus	embedder	31	1	1	1	1	1	0	1	1	1	0	1	1	1
Heterochelus hybridus	embedder	32	1	1	1	1	1	0	1	1	1	0	1	1	1
Heterochelus hybridus	embedder	33	1	1	1	1	1	0	1	1	1	0	1	1	1
Heterochelus hybridus	embedder	34	1	1	1	1	1	0	1	1	1	0	1	1	1
Heterochelus hybridus	embedder	35	1	1	1	1	1	0	1	1	1	0	1	1	1
Heterochelus hybridus	embedder	36	1	1	1	1	1	0	1	1	1	0	1	1	1
Heterochelus hybridus	embedder	37	1	1	1	1	1	0	1	1	1	0	1	1	1
Heterochelus hybridus	embedder	38	1	1	1	1	1	0	1	1	1	0	1	1	1
Heterochelus hybridus	embedder	39	1	1	1	1	1	0	1	1	1	0	1	1	1
Heterochelus hybridus	embedder	40	1	1	1	1	1	0	1	1	1	0	1	1	1
Heterochelus hybridus	embedder	41	1	1	1	1	1	0	1	1	1	0	1	1	1
Heterochelus hybridus	embedder	42	1	1	1	1	1	0	1	1	1	0	1	1	1
Heterochelus hybridus	embedder	43	1	1	1	1	1	0	1	1	1	0	1	1	1
Heterochelus hybridus	embedder	44	1	1	1	1	1	0	1	1	1	0	1	1	1
Heterochelus hybridus	embedder	45	1	1	1	1	1	0	1	1	1	0	1	1	1
Heterochelus hybridus	embedder	46	1	1	1	1	1	0	1	1	1	0	1	1	1
Heterochelus hybridus	embedder	47	1	1	1	1	1	0	1	1	1	0	1	1	1
Heterochelus hybridus	embedder	48	1	1	1	1	1	0	1	1	1	0	1	1	1
Heterochelus hybridus	embedder	49	1	1	1	1	1	0	1	1	1	0	1	1	1
Heterochelus hybridus	embedder	50	1	1	1	1	1	0	1	1	1	0	1	1	1
Heterochelus hybridus	embedder	1	1	1	1	1	1	0	1	1	1	0	1	1	1
Heterochelus hybridus	embedder	2	1	1	1	1	1	0	1	1	1	0	1	1	1
Heterochelus hybridus	embedder	3	1	1	1	1	1	0	1	1	1	0	1	1	1
Heterochelus hybridus	embedder	4	1	1	1	1	1	0	1	1	1	0	1	1	1
Heterochelus hybridus	embedder	5	1	1	1	1	1	0	1	1	1	0	1	1	1
Heterochelus hybridus	embedder	6	1	1	1	1	1	0	1	1	1	0	1	1	1
Heterochelus hybridus	embedder	7	1	1	1	1	1	0	1	1	1	0	1	1	1
Heterochelus hybridus	embedder	8	1	1	1	1	1	0	1	1	1	0	1	1	1
Heterochelus hybridus	embedder	9	1	1	1	1	1	0	1	1	1	0	1	1	1
Heterochelus hybridus	embedder	10	1	1	1	1	1	0	1	1	1	0	1	1	1
Heterochelus hybridus	embedder	1	1	1	1	1	1	0	1	1	1	0	1	1	1
Heterochelus hybridus	embedder	2	1	1	1	1	1	0	1	1	1	0	1	1	1
Heterochelus hybridus	embedder	3	1	1	1	1	1	0	1	1	1	0	1	1	1
Heterochelus hybridus	embedder	4	1	1	1	1	1	0	1	1	1	0	1	1	1
Heterochelus hybridus	embedder	5	1	1	1	1	1	0	1	1	1	0	1	1	1
Heterochelus hybridus	embedder	6	1	1	1	1	1	0	1	1	1	0	1	1	1
Heterochelus hybridus	embedder	7	1	1	1	1	1	0	1	1	1	0	1	1	1
Heterochelus hybridus	embedder	8	1	1	1	1	1	0	1	1	1	0	1	1	1
Heterochelus hybridus	embedder	9	1	1	1	1	1	0	1	1	1	0	1	1	1
Heterochelus hybridus	embedder	10	1	1	1	1	1	0	1	1	1	0	1	1	1
Heterochelus hybridus	embedder	11	1	1	1	1	1	0	1	1	1	0	1	1	1
Heterochelus hybridus	embedder	12	1	1	1	1	1	0	1	1	1	0	1	1	1
Heterochelus hybridus	embedder	13	1	1	1	1	1	0	1	1	1	0	1	1	1
Heterochelus hybridus	embedder	14	1	1	1	1	1	0	1	1	1	0	1	1	1
Heterochelus hybridus	embedder	15	1	1	1	1	1	0	1	1	1	0	1	1	1
Heterochelus hybridus	embedder	16	1	1	1	1	1	0	1	1	1	0	1	1	1
Heterochelus hybridus	embedder	17	1	1	1	1	1	0	1	1	1	0	1	1	1
Heterochelus hybridus	embedder	18	1	1	1	1	1	0	1	1	1	0	1	1	1
Heterochelus hybridus	embedder	19	1	1	1	1	1	0	1	1	1	0	1	1	1
Heterochelus hybridus	embedder	20	1	1	1	1	1	0	1	1	1	0	1	1	1
Heterochelus hybridus	embedder	21	1	1	1	1	1	0	1	1	1	0	1	1	1
Heterochelus hybridus	embedder	22	1	1	1	1	1	0	1	1	1	0	1	1	1
Heterochelus hybridus	embedder	23	1	1	1	1	1	0	1	1	1	0	1	1	1
Heterochelus hybridus	embedder	24	1	1	1	1	1	0	1	1	1	0	1	1	1
Heterochelus hybridus	embedder	25	1	1	1	1	1	0	1	1	1	0	1	1	1
Heterochelus hybridus	embedder	26	1	1	1	1	1	0	1	1	1	0	1	1	1
Heterochelus hybridus	embedder	27	1	1	1	1	1	0	1	1	1	0	1	1	1
Heterochelus hybridus	embedder	28	1	1	1	1	1	0	1	1	1	0	1	1	1
Heterochelus hybridus	embedder	29	1	1	1	1	1	0	1	1	1	0	1	1	1
Heterochelus hybridus	embedder	30	1	1	1	1	1	0	1	1	1	0	1	1	1
Heterochelus hybridus	embedder	31	1	1	1	1	1	0	1	1	1	0	1	1	1
Heterochelus hybridus	embedder	32	1	1	1	1	1	0	1	1	1	0	1	1	1
Heterochelus hybridus	embedder	33	1	1	1	1	1	0	1	1	1	0	1	1	1
Heterochelus hybridus	embedder	34	1	1	1	1	1	0	1	1	1	0	1	1	1
Heterochelus hybridus	embedder	35	1	1	1	1	1	0	1	1	1	0	1	1	1
Heterochelus indigens	embedder	1	1	0	0	1	1	0	1	1	0	0	1	1	1
Heterochelus insignis	embedder	1	1	1	0	1	1	1	1	1	1	0	1	0	0
Heterochelus insignis	embedder	2	1	1	0	1	1	1	1	1	1	0	1	0	0
Heterochelus insignis	embedder	3	1	1	0	1	1	1	1	1	1	0	1	0	0
Heterochelus kochi	embedder	1	1	1	1	1	1	1	1	1	0	0	1	1	0
Heterochelus kochi	embedder	2	1	1	1	1	1	1	1	1	0	0	1	1	0
Heterochelus kochi	embedder	3	1	1	1	1	1	1	1	1	0	0	1	1	0
Heterochelus kochi	embedder	1	1	1	1	1	1	1	1	1	0	0	0	1	0
Heterochelus kochi	embedder	2	1	1	1	1	1	1	1	1	0	0	0	1	0
Heterochelus kochi	embedder	3	1	1	1	1	1	1	1	1	0	0	0	1	0
Heterochelus kochi	embedder	4	1	1	1	1	1	1	1	1	0	0	0	1	0
Heterochelus kochi	embedder	5	1	1	1	1	1	1	1	1	0	0	0	1	0
Heterochelus kochi	embedder	6	1	1	1	1	1	1	1	1	0	0	0	1	0
Heterochelus kochi	embedder	7	1	1	1	1	1	1	1	1	0	0	0	1	0
Heterochelus kochi	embedder	8	1	1	1	1	1	1	1	1	0	0	0	1	0
Heterochelus kochi	embedder	9	1	1	1	1	1	1	1	1	0	0	0	1	0
Heterochelus kochi	embedder	10	1	1	1	1	1	1	1	1	0	0	1	1	0
Heterochelus kochi	embedder	11	1	1	1	1	1	1	1	1	0	0	1	1	0
Heterochelus kochi	embedder	12	1	1	1	1	1	1	1	1	0	0	1	1	0
Heterochelus kochi	embedder	13	1	1	1	1	1	1	1	1	0	0	1	1	0
Heterochelus kochi	embedder	14	1	1	1	1	1	1	1	1	0	0	1	1	0
Heterochelus kochi	embedder	15	1	1	1	1	1	1	1	1	0	0	1	1	0
Heterochelus kochi	embedder	16	1	1	1	1	1	1	1	1	0	0	1	1	0
Heterochelus kochi	embedder	17	1	1	1	1	1	1	1	1	0	0	1	1	0
Heterochelus kochi	embedder	18	1	1	1	1	1	1	1	1	0	0	1	1	0
Heterochelus kochi	embedder	19	1	1	1	1	1	1	1	1	0	0	1	1	0
Heterochelus kochi	embedder	20	1	1	1	1	1	1	1	1	0	0	1	1	0
Heterochelus kochi	embedder	21	1	1	1	1	1	1	1	1	0	0	1	1	0
Heterochelus kochi	embedder	22	1	1	1	1	1	1	1	1	0	0	1	1	0
Heterochelus kochi	embedder	23	1	1	1	1	1	1	1	1	0	0	1	1	0
Heterochelus kochi	embedder	24	1	1	1	1	1	1	1	1	0	0	1	1	0
Heterochelus kochi	embedder	25	1	1	1	1	1	1	1	1	0	0	1	1	0
Heterochelus kochi	embedder	26	1	1	1	1	1	1	1	1	0	0	1	1	0
Heterochelus kochi	embedder	27	1	1	1	1	1	1	1	1	0	0	1	1	0
Heterochelus kochi	embedder	28	1	1	1	1	1	1	1	1	0	0	1	1	0
Heterochelus kochi	embedder	29	1	1	1	1	1	1	1	1	0	0	1	1	0
Heterochelus kochi	embedder	30	1	1	1	1	1	1	1	1	0	0	1	1	0
Heterochelus kochi	embedder	31	1	1	1	1	1	1	1	1	0	0	1	1	0
Heterochelus kochi	embedder	32	1	1	1	1	1	1	1	1	0	0	1	1	0
Heterochelus kochi	embedder	33	1	1	1	1	1	1	1	1	0	0	1	1	0
Heterochelus kochi	embedder	34	1	1	1	1	1	1	1	1	0	0	1	1	0
Heterochelus kochi	embedder	35	1	1	1	1	1	1	1	1	0	0	1	1	0
Heterochelus kochi	embedder	36	1	1	1	1	1	1	1	1	0	0	1	1	0
Heterochelus kochi	embedder	37	1	1	1	1	1	1	1	1	0	0	1	1	0
Heterochelus kochi	embedder	38	1	1	1	1	1	1	1	1	0	0	1	1	0
Heterochelus kochi	embedder	39	1	1	1	1	1	1	1	1	0	0	1	1	0
Heterochelus kochi	embedder	40	1	1	1	1	1	1	1	1	0	0	1	1	0
Heterochelus kochi	embedder	41	1	1	1	1	1	1	1	1	0	0	1	1	0
Heterochelus kochi	embedder	42	1	1	1	1	1	1	1	1	0	0	1	1	0
Heterochelus kochi	embedder	43	1	1	1	1	1	1	1	1	0	0	1	1	0
Heterochelus kochi	embedder	44	1	1	1	1	1	1	1	1	0	0	1	1	0
Heterochelus kochi	embedder	45	1	1	1	1	1	1	1	1	0	0	1	1	0
Heterochelus leoninus	embedder	1	1	1	0	1	1	1	1	1	1	1	1	0	0
Heterochelus leoninus	embedder	1	1	1	0	1	1	1	1	1	1	1	1	0	0
Heterochelus leoninus	embedder	2	1	1	0	1	1	1	1	1	1	1	1	0	0
Heterochelus leoninus	embedder	3	1	1	0	1	1	1	1	1	1	1	1	0	0
Heterochelus molestus	embedder	1	1	1	1	1	1	1	1	1	0	0	0	1	0
Heterochelus multidentatus	embedder	1	1	1	1	1	1	1	1	1	0	0	1	1	1
Heterochelus multidentatus	embedder	1	1	1	1	1	1	1	1	1	0	0	1	1	1
Heterochelus murinus	embedder	1	1	1	1	1	1	1	1	1	0	0	1	1	0
Heterochelus murinus	embedder	1	1	1	1	1	1	1	1	1	0	0	1	1	0
Heterochelus murinus	embedder	2	1	1	1	1	1	1	1	1	0	0	1	1	0
Heterochelus murinus	embedder	3	1	1	1	1	1	1	1	1	0	0	1	1	0
Heterochelus namibensis	embedder	1	1	1	1	1	1	1	1	1	0	0	1	1	1
Heterochelus nubilis	embedder	1	1	1	0	1	0	0	1	1	0	0	0	1	0
Heterochelus nubilis	embedder	2	1	1	0	1	0	0	1	1	0	0	0	1	0
Heterochelus nubilis	embedder	3	1	1	0	1	0	0	1	1	0	0	0	1	0
Heterochelus nubilis	embedder	4	1	1	0	1	0	0	1	1	0	0	0	1	0
Heterochelus nubilis	embedder	5	1	1	0	1	0	0	1	1	0	0	0	1	0
Heterochelus optivus	embedder	1	1	1	1	1	1	1	1	1	0	0	1	1	0
Heterochelus oreopygus	embedder	1	1	1	0	1	1	1	1	0	0	0	1	1	1
Heterochelus oreopygus	embedder	2	1	1	0	1	1	1	1	0	0	0	1	1	1
Heterochelus oreopygus	embedder	3	1	1	0	1	1	1	1	0	0	0	1	1	1
Heterochelus oreopygus	embedder	4	1	1	0	1	1	1	1	0	0	0	1	1	1
Heterochelus oreopygus	embedder	5	1	1	0	1	1	1	1	0	0	0	1	1	1
Heterochelus oreopygus	embedder	6	1	1	0	1	1	1	1	0	0	0	1	1	1
Heterochelus oreopygus	embedder	7	1	1	0	1	1	1	1	0	0	0	1	1	1
Heterochelus oreopygus	embedder	8	1	1	0	1	1	1	1	0	0	0	1	1	1
Heterochelus oreopygus	embedder	9	1	1	0	1	1	1	1	0	0	0	1	1	1
Heterochelus oreopygus	embedder	10	1	1	0	1	1	1	1	0	0	0	1	1	1
Heterochelus oreopygus	embedder	11	1	1	0	1	1	1	1	0	0	0	1	1	1
Heterochelus oreopygus	embedder	12	1	1	0	1	1	1	1	0	0	0	1	1	1
Heterochelus oreopygus	embedder	13	1	1	0	1	1	1	1	0	0	0	1	1	1
Heterochelus oreopygus	embedder	14	1	1	0	1	1	1	1	0	0	0	1	1	1
Heterochelus oreopygus	embedder	15	1	1	0	1	1	1	1	0	0	0	1	1	1
Heterochelus oreopygus	embedder	16	1	1	0	1	1	1	1	0	0	0	1	1	1
Heterochelus oreopygus	embedder	17	1	1	0	1	1	1	1	0	0	0	1	1	1
Heterochelus oreopygus	embedder	18	1	1	0	1	1	1	1	0	0	0	1	1	1
Heterochelus oreopygus	embedder	19	1	1	0	1	1	1	1	0	0	0	1	1	1
Heterochelus oreopygus	embedder	20	1	1	0	1	1	1	1	0	0	0	1	1	1
Heterochelus oreopygus	embedder	21	1	1	0	1	1	1	1	0	0	0	1	1	1
Heterochelus oreopygus	embedder	22	1	1	0	1	1	1	1	0	0	0	1	1	1
Heterochelus oreopygus	embedder	23	1	1	0	1	1	1	1	0	0	0	1	1	1
Heterochelus oreopygus	embedder	24	1	1	0	1	1	1	1	0	0	0	1	1	1
Heterochelus oreopygus	embedder	25	1	1	0	1	1	1	1	0	0	0	1	1	1
Heterochelus oreopygus	embedder	26	1	1	0	1	1	1	1	0	0	0	1	1	1
Heterochelus oreopygus	embedder	27	1	1	0	1	1	1	1	0	0	0	1	1	1
Heterochelus oreopygus	embedder	28	1	1	0	1	1	1	1	0	0	0	1	1	1
Heterochelus oreopygus	embedder	29	1	1	0	1	1	1	1	0	0	0	1	1	1
Heterochelus oreopygus	embedder	30	1	1	0	1	1	1	1	0	0	0	1	1	1
Heterochelus oreopygus	embedder	1	1	1	0	1	1	1	1	0	0	0	1	1	1
Heterochelus oreopygus	embedder	2	1	1	0	1	1	1	1	0	0	0	1	1	1
Heterochelus oreopygus	embedder	3	1	1	0	1	1	1	1	0	0	0	1	1	1
Heterochelus oreopygus	embedder	4	1	1	0	1	1	1	1	0	0	0	1	1	1
Heterochelus oreopygus	embedder	5	1	1	0	1	1	1	1	0	0	0	1	1	1
Heterochelus oreopygus	embedder	6	1	1	0	1	1	1	1	0	0	0	1	1	1
Heterochelus pachyglutus	embedder	1	1	1	1	1	1	1	1	1	1	0	1	1	1
Heterochelus pachyglutus	embedder	2	1	1	1	1	1	1	1	1	1	0	1	1	1
Heterochelus pachyglutus	embedder	3	1	1	1	1	1	1	1	1	1	0	1	1	1
Heterochelus pachyglutus	embedder	4	1	1	1	1	1	1	1	1	1	0	1	1	1
Heterochelus pachyglutus	embedder	5	1	1	1	1	1	1	1	1	1	0	1	1	1
Heterochelus pachyglutus	embedder	6	1	1	1	1	1	1	1	1	1	0	1	1	1
Heterochelus pachyglutus	embedder	7	1	1	1	1	1	1	1	1	1	0	1	1	1
Heterochelus pachyglutus	embedder	8	1	1	1	1	1	1	1	1	1	0	1	1	1
Heterochelus pachyglutus	embedder	1	1	1	1	1	1	1	1	1	1	0	0	1	1
Heterochelus pachyglutus	embedder	2	1	1	1	1	1	1	1	1	1	0	1	1	1
Heterochelus pachyglutus	embedder	1	1	1	1	1	1	1	1	1	1	0	1	1	1
Heterochelus pachyglutus	embedder	2	1	1	1	1	1	1	1	1	1	0	1	1	1
Heterochelus pachyglutus	embedder	3	1	1	1	1	1	1	1	1	1	0	1	1	1
Heterochelus pachyglutus	embedder	4	1	1	1	1	1	1	1	1	1	0	1	1	1
Heterochelus pachyglutus	embedder	1	1	1	1	1	1	1	1	1	1	0	1	1	1
Heterochelus pachyglutus	embedder	2	1	1	1	1	1	1	1	1	1	0	1	1	1
Heterochelus pachyglutus	embedder	3	1	1	1	1	1	1	1	1	1	0	1	1	1
Heterochelus pachyglutus	embedder	4	1	1	1	1	1	1	1	1	1	0	1	1	1
Heterochelus pachyglutus	embedder	1	1	1	1	1	1	1	1	1	1	0	1	1	1
Heterochelus pachyglutus	embedder	2	1	1	1	1	1	1	1	1	1	0	1	1	1
Heterochelus pachyglutus	embedder	1	1	1	1	1	1	1	1	1	1	0	1	1	1
Heterochelus pachyglutus	embedder	2	1	1	1	1	1	1	1	1	1	0	1	1	1
Heterochelus parilis	embedder	1	1	1	0	1	1	1	1	1	0	0	0	1	1
Heterochelus parilis	embedder	2	1	1	0	1	1	1	1	1	0	0	0	1	1
Heterochelus parilis	embedder	3	1	1	0	1	1	1	1	1	0	0	0	1	1
Heterochelus parilis	embedder	4	1	1	0	1	1	1	1	1	0	0	1	1	1
Heterochelus parilis	embedder	5	1	1	0	1	1	1	1	1	0	0	1	1	1
Heterochelus parilis	embedder	6	1	1	0	1	1	1	1	1	0	0	1	1	1
Heterochelus parilis	embedder	7	1	1	0	1	1	1	1	1	0	0	1	1	1
Heterochelus parilis	embedder	8	1	1	0	1	1	1	1	1	0	0	1	1	1
Heterochelus parilis	embedder	9	1	1	0	1	1	1	1	1	0	0	1	1	1
Heterochelus parilis	embedder	10	1	1	0	1	1	1	1	1	0	0	1	1	1
Heterochelus parilis	embedder	1	1	1	0	1	1	1	1	1	0	0	0	1	1
Heterochelus parilis	embedder	2	1	1	0	1	1	1	1	1	0	0	0	1	1
Heterochelus parilis	embedder	3	1	1	0	1	1	1	1	1	0	0	0	1	1
Heterochelus parilis	embedder	4	1	1	0	1	1	1	1	1	0	0	0	1	1
Heterochelus parilis	embedder	5	1	1	0	1	1	1	1	1	0	0	1	1	1
Heterochelus parilis	embedder	6	1	1	0	1	1	1	1	1	0	0	1	1	1
Heterochelus parilis	embedder	7	1	1	0	1	1	1	1	1	0	0	1	1	1
Heterochelus parilis	embedder	8	1	1	0	1	1	1	1	1	0	0	1	1	1
Heterochelus parilis	embedder	9	1	1	0	1	1	1	1	1	0	0	1	1	1
Heterochelus parilis	embedder	10	1	1	0	1	1	1	1	1	0	0	1	1	1
Heterochelus parilis	embedder	11	1	1	0	1	1	1	1	1	0	0	1	1	1
Heterochelus parilis	embedder	12	1	1	0	1	1	1	1	1	0	0	1	1	1
Heterochelus parilis	embedder	13	1	1	0	1	1	1	1	1	0	0	1	1	1
Heterochelus parilis	embedder	14	1	1	0	1	1	1	1	1	0	0	1	1	1
Heterochelus parilis	embedder	15	1	1	0	1	1	1	1	1	0	0	1	1	1
Heterochelus parilis	embedder	1	1	1	0	1	1	1	1	1	0	0	0	1	1
Heterochelus parilis	embedder	2	1	1	0	1	1	1	1	1	0	0	1	1	1
Heterochelus parilis	embedder	3	1	1	0	1	1	1	1	1	0	0	1	1	1
Heterochelus parilis	embedder	4	1	1	0	1	1	1	1	1	0	0	1	1	1
Heterochelus parilis	embedder	5	1	1	0	1	1	1	1	1	0	0	1	1	1
Heterochelus parilis	embedder	1	1	1	0	1	1	1	1	1	0	0	0	1	1
Heterochelus parilis	embedder	2	1	1	0	1	1	1	1	1	0	0	0	1	1
Heterochelus parilis	embedder	3	1	1	0	1	1	1	1	1	0	0	1	1	1
Heterochelus parilis	embedder	4	1	1	0	1	1	1	1	1	0	0	1	1	1
Heterochelus parilis	embedder	5	1	1	0	1	1	1	1	1	0	0	1	1	1
Heterochelus parilis	embedder	6	1	1	0	1	1	1	1	1	0	0	1	1	1
Heterochelus parilis	embedder	7	1	1	0	1	1	1	1	1	0	0	1	1	1
Heterochelus persimilis	embedder	1	1	1	1	1	1	1	1	1	0	0	0	1	0
Heterochelus pickeri	embedder	1	1	1	0	1	1	0	1	1	1	0	1	1	1
Heterochelus pickeri	embedder	2	1	1	0	1	1	0	1	1	1	0	1	1	1
Heterochelus pickeri	embedder	1	1	1	0	1	1	0	1	1	1	0	1	1	1
Heterochelus pickeri	embedder	2	1	1	0	1	1	0	1	1	1	0	1	1	1
Heterochelus pickeri	embedder	3	1	1	0	1	1	0	1	1	1	0	1	1	1
Heterochelus pickeri	embedder	4	1	1	0	1	1	0	1	1	1	0	1	1	1
Heterochelus pickeri	embedder	5	1	1	0	1	1	0	1	1	1	0	1	1	1
Heterochelus pickeri	embedder	6	1	1	0	1	1	0	1	1	1	0	1	1	1
Heterochelus pickeri	embedder	7	1	1	0	1	1	0	1	1	1	0	1	1	1
Heterochelus pickeri	embedder	1	1	1	0	1	1	0	1	1	1	0	1	1	1
Heterochelus pickeri	embedder	1	1	1	0	1	1	0	1	1	1	0	1	1	1
[truncated: 3,590 more rows]
