# Supplementary material for: Feeding ecology and sexual dimorphism in a speciose flower beetle clade (Hopliini: Scarabaeidae)
Source: PeerJ. 2018 Jun 20;6:e4632. doi: 10.7717/peerj.4632 (PMC6015485; doi:10.7717/peerj.4632)
Supplement: Supplemental Information 2 — Raw data–Mean leg and body colour scores across collection localities for a species. [file peerj-06-4632-s002.xlsx]

## Sheet: leg_and_colour_scores_for_calcu
Table S1.2. Raw data - Mean leg and body colour scores across collection localities for a species.
Taxon	Guild	Leg score	Colour score	Total score
Amblymelanoplia spinipes	embedder	8	4	12
Anisochelus hilaris	nonembedder	3	2	5
Anisochelus inornatus	nonembedder	1	2.5	3.5
Anisochelus neglectus	nonembedder	0	1	1
Anisonyx ditus	nonembedder	0	1	1
Anisonyx hilaris	nonembedder	1	1	2
Anisonyx ignitus	nonembedder	0	0	0
Anisonyx lepidotus	nonembedder	0	0	0
Anisonyx lonipes	nonembedder	0	0	0
Anisonyx militaris	nonembedder	0	0	0
Anisonyx psuedomilitaris	nonembedder	1	0	1
Anisonyx sp.n.1	nonembedder	1	3	4
Anisonyx sp.n.2	nonembedder	1	1	2
Anisonyx sp.n.3	nonembedder	0	1	1
Anisonyx sp.n.4	nonembedder	1	2	3
Anisonyx ursus	nonembedder	2	0	2
Argoplia glaberrimus	embedder	8	1.5	9.5
Argoplia grata	embedder	8	0.5	8.5
Ballianohoplia sp.n.1	embedder	8	3	11
Beckhoplia julianae	nonembedder	3	3	6
Bizanus caliginosus	embedder	0	1	1
Burmeistoplia scutellaris	embedder	7	1.5	8.5
Chasme decora	nonembedder	0	1.5	1.5
Chasme jucunda	nonembedder	0	2	2
Chasme kochi	nonembedder	0	0	0
Clania glenlyonensis	nonembedder	0	2.5	2.5
Clania macgregori	nonembedder	0	3	3
Clania steineri	nonembedder	1	4	5
Clania virescens	nonembedder	2	1.5	3.5
Coega illota	nonembedder	0	0	0
Denticnema decemlineata	embedder	9	4	13
Denticnema morbillosa	embedder	7	2.5	9.5
Denticnema squamosa	embedder	8	2.5	10.5
Denticnema striata	embedder	9	4	13
Denticnema striatula	embedder	8	3	11
Diaplochelus crassipes	embedder	2	0	2
Diaplochelus longipes	embedder	3	0.5	3.5
Diaplochelus sp.n.1	embedder	3	2	5
Dichelus acanthopus	embedder	8	3	11
Dichelus albolineatus	embedder	7	3	10
Dichelus analis	embedder	6	2	8
Dichelus armipes	embedder	8	1	9
Dichelus auricollis	embedder	8	3	11
Dichelus denticeps	embedder	7	1	8
Dichelus dentipes	embedder	8	3	11
Dichelus expansus	embedder	8	3	11
Dichelus holosericeus	embedder	7	2.5	9.5
Dichelus ictericus	embedder	8	3	11
Dichelus laticollis	embedder	5	1	6
Dichelus sp.n.1	embedder	8	4	12
Dichelus villosus	embedder	8	1.5	9.5
Dichelus villosus spp. luteopygus	embedder	8	2	10
Dicranocnemus ardus	embedder	0	1	1
Dicranocnemus hypocrita	embedder	2	1	3
Dicranocnemus mendicus	embedder	3	2.5	5.5
Dicranocnemus natalensis	embedder	1	1	2
Dicranocnemus nudus	embedder	0	0	0
Dicranocnemus pulcher	embedder	1.5	2	3.5
Dicranocnemus pulverulentus	embedder	1	3	4
Dicranocnemus sp.n.1	embedder	4	1.5	5.5
Dicranocnemus spiniceps	embedder	6	3	9
Dicranocnemus squamosus	embedder	3	2	5
Dicranocnemus squamulatus	embedder	0.5	0.5	1
Dicranocnemus sulcicollis	embedder	6	4	10
Dicranocnemus sulcicollis ssp. niger	embedder	3	1	4
Dolichiomicroscelis gracilis	embedder	5	1	6
Dolichiomicroscelis sp.n.1	embedder	5	2	7
Dolichiomicroscelis sp.n.2	embedder	5	2	7
Eriesthis decora	nonembedder	0	1	1
Eriesthis fallax	nonembedder	0	0	0
Eriesthis guttata	nonembedder	0	1	1
Eriesthis hessei	nonembedder	0	0	0
Eriesthis hypocrita	nonembedder	0	0	0
Eriesthis oberprieleri	nonembedder	0	1	1
Eriesthis pusilla	nonembedder	0	1	1
Eriesthis semihirta	nonembedder	0	1	1
Eriesthis stigmatica	nonembedder	0	1	1
Eriesthis vulpina	nonembedder	0	0	0
Gen.n.1 sp.n.1	embedder	3	1	4
Gen.n.2 sp.n.1	embedder	5	1	6
Gen.n.3 sp.n.1	embedder	5	1	6
Gymnoloma atomaria	embedder	3	1	4
Gymnoloma femorata	embedder	6	0	6
Gymnoloma pickeri	embedder	5	1	6
Gymnoloma rubra	embedder	5	0	5
Gymnoloma subsulcata	embedder	4	1	5
Heterochelus alienatus	embedder	8	0.5	8.5
Heterochelus alienus	embedder	9	0.5	9.5
Heterochelus armatus	embedder	9	3	12
Heterochelus arthriticus	embedder	8	1.5	9.5
Heterochelus binotatus	embedder	5	2	7
Heterochelus bivittatus	embedder	8	2	10
Heterochelus capicola	embedder	5	2	7
Heterochelus chiriagricus	embedder	9	4	13
Heterochelus coccineus	embedder	7	3	10
Heterochelus comosus	embedder	6	0	6
Heterochelus consanguineus	embedder	8	3	11
Heterochelus contractus	embedder	8	2	10
Heterochelus cristaticeps	embedder	3	3	6
Heterochelus deflector	embedder	8	2	10
Heterochelus dissidens	embedder	6	2	8
Heterochelus ditus	embedder	7	2.5	9.5
Heterochelus forcipatus	embedder	8	2.5	10.5
Heterochelus gifensis	embedder	8	1	9
Heterochelus gonager	embedder	7	3	10
Heterochelus griseus	embedder	4	1	5
Heterochelus hessei	embedder	8	4	12
Heterochelus humeralis	embedder	9	4	13
Heterochelus hybridus	embedder	8	2.5	10.5
Heterochelus indigens	embedder	5	3	8
Heterochelus insignis	embedder	8	1	9
Heterochelus kochi	embedder	8	1.5	9.5
Heterochelus leoninus	embedder	8	2	10
Heterochelus molestus	embedder	8	1	9
Heterochelus multidentatus	embedder	8	3	11
Heterochelus murinus	embedder	8	2	10
Heterochelus namibensis	embedder	8	3	11
Heterochelus nubilis	embedder	5	1	6
Heterochelus optivus	embedder	8	2	10
Heterochelus oreopygus	embedder	6	3	9
Heterochelus pachyglutus	embedder	9	2.5	11.5
Heterochelus parilis	embedder	7	2.5	9.5
Heterochelus persimilis	embedder	8	1	9
Heterochelus pickeri	embedder	7	3	10
Heterochelus placatus	embedder	8	3	11
Heterochelus podagricus	embedder	8	2.5	10.5
Heterochelus promentorii	embedder	8	1	9
Heterochelus puerilis	embedder	5	2	7
Heterochelus pulverosus	embedder	8	2	10
Heterochelus rhodesmemorial	embedder	8	3	11
Heterochelus rufimanus	embedder	8	2.5	10.5
Heterochelus sexlineatus	embedder	7	3	10
Heterochelus simulans	embedder	8	2	10
Heterochelus sobrinus	embedder	6	3	9
Heterochelus sp.n.1	embedder	7	2	9
Heterochelus sp.n.10	embedder	6	3	9
Heterochelus sp.n.11	embedder	8	2	10
Heterochelus sp.n.12	embedder	4	1	5
Heterochelus sp.n.13	embedder	7	3	10
Heterochelus sp.n.14	embedder	6	2	8
Heterochelus sp.n.15	embedder	7	2.5	9.5
Heterochelus sp.n.16	embedder	6	0	6
Heterochelus sp.n.17	embedder	9	2.5	11.5
Heterochelus sp.n.18	embedder	8	3	11
Heterochelus sp.n.19	embedder	5	3	8
Heterochelus sp.n.2	embedder	8	2	10
Heterochelus sp.n.20	embedder	9	2	11
Heterochelus sp.n.21	embedder	7	2	9
Heterochelus sp.n.3	embedder	9	3	12
Heterochelus sp.n.4	embedder	9	3	12
Heterochelus sp.n.5	embedder	9	1	10
Heterochelus sp.n.6	embedder	9	2	11
Heterochelus sp.n.7	embedder	9	2	11
Heterochelus sp.n.8	embedder	9	1	10
Heterochelus sp.n.9	embedder	9	3	12
Heterochelus striatus	embedder	8	1	9
Heterochelus subvittatus	embedder	6	3	9
Heterochelus tristis	embedder	7	1	8
Heterochelus unguiculatus	embedder	6	0	6
Heterochelus viridicollis	embedder	5	1	6
Heterochelus vittiferus	embedder	4	1	5
Heterochelus vulpinus	embedder	8	3	11
Idutywa collaris	nonembedder	2	1	3
Idutywa viduus	nonembedder	3	1	4
Ischnochelus bipartitus	embedder	6	0	6
Ischnochelus emeritus	embedder	1	1	2
Ischnochelus fulvipennis	embedder	3	1	4
Ischnochelus minimus	embedder	2	0.5	2.5
Ischnochelus minutus	embedder	4	1.5	5.5
Ischnochelus parentalis	embedder	6	3	9
Ischnochelus praestabilis	embedder	6	2	8
Ischnochelus sp.n.1	embedder	3	1	4
Ischnochelus sp.n.2	embedder	3	1.5	4.5
Ischnochelus sp.n.3	embedder	3	2	5
Ischnochelus sp.n.4	embedder	3	2	5
Ischnochelus sulcatus	embedder	3	0.5	3.5
Khoina andreaei	nonembedder	1	1	2
Khoina bilateralis	nonembedder	0	0	0
Khoina haafi	nonembedder	0	0	0
Knysna sulcicollis	embedder	2	0.5	2.5
Kubousa axillaris	embedder	4	1	5
Kubousa cicatrix	embedder	2	1.5	3.5
Kubousa sp.n.1	embedder	4	2	6
Kubousa sp.n.2	embedder	0	0	0
Kubousa sp.n.3	embedder	0	0	0
Kubousa venusta	embedder	2	2	4
Lepisia braunsi	nonembedder	0	2.33333	2.33333
Lepisia gaerdesi	nonembedder	1	4	5
Lepisia ornatissima	nonembedder	0	3	3
Lepisia rupicola	nonembedder	0	2	2
Lepisia sp. n.1	nonembedder	0	4	4
Lepisia sp. n.2	nonembedder	0	3	3
Lepisia sp. n.3	nonembedder	0	3	3
Lepithrix albomaculata	nonembedder	0	2.5	2.5
Lepithrix baehri	nonembedder	0	1.5	1.5
Lepithrix dichropus	nonembedder	0	0	0
Lepithrix forsteri	nonembedder	0	0	0
Lepithrix freudei	nonembedder	0	0	0
Lepithrix fulvipes	nonembedder	0	3	3
Lepithrix gentilis	nonembedder	0	1.5	1.5
Lepithrix hilaris	nonembedder	0	4	4
Lepithrix kochi	nonembedder	0	1	1
Lepithrix kulzeri	nonembedder	0	2	2
Lepithrix lebisi	nonembedder	0	2	2
Lepithrix lineata	nonembedder	0	1.5	1.5
Lepithrix longitarsis	nonembedder	0	0	0
Lepithrix luteomarginata	nonembedder	1	2	3
Lepithrix modesta	nonembedder	0	1	1
Lepithrix namaqua	nonembedder	0	1	1
Lepithrix nigrosetosus	nonembedder	1	2	3
Lepithrix ornatella	nonembedder	0	2	2
Lepithrix propygidialis	nonembedder	0	0	0
Lepithrix pseudogentilis	nonembedder	0	1.5	1.5
Lepithrix pseudolineata	nonembedder	0	1	1
Lepithrix sp.n.1	nonembedder	0	1	1
Lepithrix steineri	nonembedder	0	2	2
Lepithrix stigma	nonembedder	2	0.5	2.5
Lepithrix xanthoptera	nonembedder	0	2	2
Lepitrichula setosa	nonembedder	1	1	2
Leptocnemis elkiana	embedder	4	2	6
Leptocnemis lineolatus	embedder	5	1	6
Leptocnemis strigosa	embedder	4	3	7
Macrodicranocnemus hirtipes	embedder	2	0	2
Mauromecistoplia nieuwoudtvillensis	embedder	7	1.75	8.75
Monochelus aurantiacus	embedder	8	1	9
Monochelus calcaratus	embedder	8	0	8
Monochelus elandsbergensis	embedder	4	1	5
Monochelus elegantula	embedder	4	0	4
Monochelus femoratus	embedder	7	0	7
Monochelus formosus	embedder	7	4	11
Monochelus hilaris	embedder	8	1	9
Monochelus laetulus	embedder	8	1	9
Monochelus laetus	embedder	7	1	8
Monochelus langalibalelensis	embedder	7	0	7
Monochelus peringueyi	embedder	8	0	8
Monochelus pulcher	embedder	7	0	7
Monochelus pulvinatus	embedder	4	2	6
Omacrates depressus	embedder	2	1	3
Omocrates andreai	embedder	3	1	4
Omocrates axillaris	embedder	7	1	8
Omocrates cylindricus	embedder	2	2	4
Omocrates depressus	embedder	2	1	3
Omocrates hessei	embedder	0	0	0
Omocrates humilis	embedder	3	1	4
Omocrates karrooanus	embedder	4	2	6
Omocrates luridipennis	embedder	5	2	7
Omocrates pygidiale	embedder	0	1	1
Omocrates semihirtus	embedder	0	1	1
Omocrates sp.n.1	embedder	2	1	3
Omocrates spatulipennis	embedder	2	1	3
Pachycnema abdominalis	embedder	5	0	5
Pachycnema alternans	embedder	6	2	8
Pachycnema calcarata	embedder	8	3	11
Pachycnema calviniana	embedder	7	1.5	8.5
Pachycnema crassipes	embedder	6	1.5	7.5
Pachycnema flavolineata	embedder	8	3.5	11.5
Pachycnema kochi	embedder	4	4	8
Pachycnema lineola	embedder	5	2	7
Pachycnema marginella	embedder	4	1	5
Pachycnema melanospila	embedder	2	2	4
Pachycnema moerens	embedder	5	2	7
Pachycnema multiguttata	embedder	8	2	10
Pachycnema murina	embedder	5	2.5	7.5
Pachycnema namaqua	embedder	6	2.5	8.5
Pachycnema nigrolimbata	embedder	5	2	7
Pachycnema nubila	embedder	8	0	8
Pachycnema pudibunda	embedder	4	3	7
Pachycnema pulverulenta	embedder	7	2.5	9.5
Pachycnema rostrata	embedder	5	4	9
Pachycnema saga	embedder	6	0	6
Pachycnema scholtzi	embedder	6	1	7
Pachycnema singularis	embedder	8	1	9
Pachycnema sp.n.1	embedder	4	1	5
Pachycnema sp.n.2	embedder	5	3	8
Pachycnema tibialis	embedder	4	1.5	5.5
Peritrichia abdominalis	nonembedder	3	3	6
Peritrichia albovillosa	nonembedder	3	3	6
Peritrichia andreaei	nonembedder	3	2.5	5.5
Peritrichia antennata	nonembedder	1.5	3	4.5
Peritrichia badiipennis	nonembedder	2	1	3
Peritrichia braunsi	nonembedder	3	1	4
Peritrichia capicola	nonembedder	3	3	6
Peritrichia cinerea	nonembedder	1	2	3
Peritrichia dimidiata	nonembedder	1	2	3
Peritrichia guttata	nonembedder	2	2.5	4.5
Peritrichia hessei	nonembedder	0	3.5	3.5
Peritrichia hybrida	nonembedder	1	0	1
Peritrichia nigrita	nonembedder	0	3.5	3.5
Peritrichia nitidipennis	nonembedder	0	2	2
Peritrichia nuda	nonembedder	5	3	8
Peritrichia pistrinaria	nonembedder	1	2	3
Peritrichia proboscidea	nonembedder	2	2	4
Peritrichia pseudopistrinaria	nonembedder	3	3	6
Peritrichia pseudoplebeja	nonembedder	4	1	5
Peritrichia pseudotristis	nonembedder	1	0	1
Peritrichia pseudursa	nonembedder	2	2.66667	4.66667
Peritrichia pulchella	nonembedder	1	2	3
Peritrichia pygidialis	nonembedder	1	0	1
Peritrichia rigida	nonembedder	2	2.5	4.5
Peritrichia rufotibialis	nonembedder	2.5	1.5	4
Peritrichia saga	nonembedder	2	0.5	2.5
Peritrichia sp.n.1	nonembedder	1	3	4
Peritrichia sp.n.2	nonembedder	3	2	5
Peritrichia sp.n.3	nonembedder	1	2	3
Peritrichia sp.n.4	nonembedder	1	1	2
Peritrichia sp.n.5	nonembedder	3	3	6
Peritrichia sp.n.6	nonembedder	4	2	6
Peritrichia sp.n.7	nonembedder	5	3	8
Peritrichia sp.n.8	nonembedder	4	0	4
Peritrichia sp.n.9	nonembedder	2	3	5
Peritrichia spuria	nonembedder	0	2.5	2.5
Peritrichia spuria ssp. spuriella	nonembedder	0	2.5	2.5
Peritrichia ursus	nonembedder	1	0	1
Peritrichia vansoni	nonembedder	3	2.5	5.5
Peritrichia ypsilon	nonembedder	0	3.5	3.5
Platychelus anomalus	embedder	3	2	5
Platychelus brevis	embedder	2	2	4
Platychelus cicatrix	embedder	3	1.5	4.5
Platychelus dimidiatus	embedder	4	3	7
Platychelus discolor	embedder	4	1	5
Platychelus gravidus	embedder	3	2	5
Platychelus hoploides	embedder	3	2	5
Platychelus hottentottus	embedder	4	1.5	5.5
Platychelus karrooensis	embedder	4	0	4
Platychelus litigosus	embedder	5	2	7
Platychelus lupinus	embedder	4	0.5	4.5
Platychelus pyropygus	embedder	2	0.5	2.5
Platychelus semivirgatus	embedder	3	0	3
Platychelus sp.n. no. 10	embedder	2	2	4
Platychelus sp.n. no. 11	embedder	2	2	4
Platychelus sp.n. no. 12	embedder	2	2	4
Platychelus sp.n. no. 13	embedder	2	2	4
Platychelus sp.n. no. 14	embedder	2	2	4
Platychelus sp.n. no. 15	embedder	2	2	4
Platychelus sp.n. no. 16	embedder	2	2	4
Platychelus sp.n. no. 17	embedder	2	2	4
Platychelus sp.n. no. 18	embedder	2	2	4
Platychelus sp.n. no. 19	embedder	2	2	4
Platychelus sp.n. no. 20	embedder	2	2	4
Platychelus sp.n. no. 21	embedder	2	2	4
Platychelus sp.n. no. 22	embedder	2	2	4
Platychelus sp.n. no. 23	embedder	2	2	4
Platychelus sp.n. no. 24	embedder	2	2	4
Platychelus sp.n. no. 25	embedder	2	2	4
Platychelus sp.n. no. 26	embedder	2	2	4
Platychelus sp.n. no. 32	embedder	4.5	2	6.5
Platychelus sp.n. no. 33	embedder	4	1.5	5.5
Platychelus sp.n. no. 34	embedder	5	1	6
Platychelus sp.n. no. 35	embedder	5	1	6
Platychelus sp.n. No. 9	embedder	3.5	1.5	5
Platychelus sp.n.1	embedder	5	4	9
Platychelus sp.n.2	embedder	3	2	5
Platychelus sp.n.3	embedder	5	1	6
Platychelus sp.n.4	embedder	6	0	6
Platychelus sp.n.5	embedder	5	0	5
Platychelus sp.n.6	embedder	2	2	4
Platychelus sp.n.7	embedder	2	2	4
Platychelus sp.n.8	embedder	2	2	4
Platychelus virgatus	embedder	5	0	5
Platychelus vulpinus	embedder	1	0	1
Pseudheterochelus wallekraalensis	embedder	4	2	6
Rectoscutaria peringueyi	embedder	4	2.5	6.5
Rectoscutaria sp.n.1	embedder	4	3	7
Scelophysa endroedyyoungai	embedder	6	2	8
Scelophysa pruinosa	embedder	6	2.5	8.5
Scelophysa scheffoldi	embedder	6	1.66667	7.66667
Scelophysa schoenherri	embedder	4	1.5	5.5
Scelophysa sp.n.1	embedder	7	3	10
Scelophysa strandfonteinensis	embedder	5	3	8
Scelophysa trimeni	embedder	6	2.66667	8.66667
Scelophysa ulrichi	embedder	6	3	9
Stigmatoplia nikolaji	embedder	6	3	9
Stigmatoplia ornata	embedder	7	4	11
Vansonia kochi	embedder	5	4	9
